# Supplementary material for: An exclusive in-situ dataset on physicochemical parameters in the gappy northern Bay of Bengal
Source: Data Brief. 2020 Jul 14;31:106024. doi: 10.1016/j.dib.2020.106024 (PMC7525139; doi:10.1016/j.dib.2020.106024)
Supplement: Supplementary file 1 [file mmc1.zip]

Archive with 39 entries (36 files):
- DATA_files/ASCII/
- DATA_files/ASCII/Station_1.dat
- DATA_files/ASCII/Station_10.dat
- DATA_files/ASCII/Station_11.dat
- DATA_files/ASCII/Station_12.dat
- DATA_files/ASCII/Station_2.dat
- DATA_files/ASCII/Station_3.dat
- DATA_files/ASCII/Station_4.dat
- DATA_files/ASCII/Station_5.dat
- DATA_files/ASCII/Station_6.dat
- DATA_files/ASCII/Station_7.dat
- DATA_files/ASCII/Station_8.dat
- DATA_files/ASCII/Station_9.dat
- DATA_files/netCDF/
- DATA_files/netCDF/Station_1.nc
- DATA_files/netCDF/Station_10.nc
- DATA_files/netCDF/Station_11.nc
- DATA_files/netCDF/Station_12.nc
- DATA_files/netCDF/Station_2.nc
- DATA_files/netCDF/Station_3.nc
- DATA_files/netCDF/Station_4.nc
- DATA_files/netCDF/Station_5.nc
- DATA_files/netCDF/Station_6.nc
- DATA_files/netCDF/Station_7.nc
- DATA_files/netCDF/Station_8.nc
- DATA_files/netCDF/Station_9.nc
- DATA_files/RAW_CSV/
- DATA_files/RAW_CSV/Station 1.CSV
- DATA_files/RAW_CSV/Station 10.CSV
- DATA_files/RAW_CSV/Station 11.CSV
- DATA_files/RAW_CSV/Station 12.CSV
- DATA_files/RAW_CSV/Station 2.CSV
- DATA_files/RAW_CSV/Station 3.CSV
- DATA_files/RAW_CSV/Station 4.CSV
- DATA_files/RAW_CSV/Station 5.CSV
- DATA_files/RAW_CSV/Station 6.CSV
- DATA_files/RAW_CSV/Station 7.CSV
- DATA_files/RAW_CSV/Station 8.CSV
- DATA_files/RAW_CSV/Station 9.CSV
