# Supplementary material for: An exclusive in-situ dataset on physicochemical parameters in the gappy northern Bay of Bengal
Source: Data Brief. 2020 Jul 14;31:106024. doi: 10.1016/j.dib.2020.106024 (PMC7525139; doi:10.1016/j.dib.2020.106024)
Supplement: Supplementary file 1 [file mmc1.zip › DATA_files/ASCII/Station_1.dat]

26.0705	31.3635	20.2761
26.0705	31.3877	20.2952
26.0705	31.3998	20.3052
26.0699	31.4071	20.3118
26.0687	31.407	20.3129
26.0687	31.4104	20.3166
26.0663	31.4163	20.3224
26.0687	31.4286	20.3317
26.0959	31.4542	20.3435
26.0941	31.4562	20.3466
26.0929	31.4578	20.3494
26.0888	31.4589	20.3519
26.0793	31.461	20.3572
26.0758	31.4581	20.3573
26.0675	31.4585	20.3609
26.0569	31.4571	20.3637
26.0391	31.4631	20.3746
26.0515	31.4614	20.3706
26.0474	31.4642	20.3747
26.0492	31.4595	20.3714
26.0155	31.4616	20.3844
25.9972	31.4671	20.395
25.98	31.4684	20.4022
25.9682	31.4695	20.4074
25.9546	31.4665	20.4103
25.9262	31.4685	20.4214
25.892	31.4719	20.4354
25.8683	31.4689	20.4414
25.8193	31.4729	20.4604
25.8063	31.4748	20.4665
25.7909	31.4757	20.4727
25.7797	31.4772	20.4778
25.7602	31.4775	20.4851
25.7519	31.4787	20.4893
25.743	31.4795	20.4934
25.7341	31.4821	20.4989
25.7282	31.4843	20.5033
25.7235	31.4893	20.5096
25.7206	31.4912	20.5127
25.7182	31.4937	20.516
25.7152	31.4965	20.5205
25.7135	31.4977	20.5223
25.7105	31.5014	20.5268
25.7064	31.506	20.5329
25.7028	31.5101	20.538
25.7005	31.5126	20.541
25.6963	31.5171	20.5465
25.694	31.5222	20.5521
25.691	31.5224	20.554
25.6886	31.5284	20.5598
25.6875	31.5283	20.5609
25.6892	31.5392	20.5697
25.6857	31.5407	20.5731
25.6839	31.5419	20.5749
25.681	31.543	20.5777
25.6768	31.5441	20.5806
25.6733	31.5456	20.5839
25.6703	31.5466	20.5867
25.6691	31.5474	20.5883
25.6674	31.5495	20.5911
25.6662	31.5502	20.5927
25.6656	31.5523	20.5956
25.6638	31.5552	20.5994
25.662	31.5573	20.6019
25.6585	31.5632	20.6083
25.6555	31.5704	20.6158
25.6544	31.5773	20.6221
25.6544	31.5948	20.6361
25.6544	31.5956	20.6375
25.6538	31.5986	20.6409
25.6538	31.6012	20.6437
25.6526	31.6037	20.6469
25.6514	31.6097	20.6527
25.6538	31.6142	20.6559
25.6609	31.6285	20.6655
25.6709	31.6451	20.6759
25.681	31.6609	20.6856
25.694	31.6798	20.6969
25.7087	31.7002	20.7089
25.7158	31.7101	20.7148
25.7318	31.7419	20.735
25.7389	31.7544	20.7428
25.7495	31.775	20.7559
25.7631	31.8066	20.7768
25.7661	31.8186	20.7852
25.7708	31.8406	20.8014
25.772	31.8555	20.813
25.7655	31.8722	20.8285
25.7383	31.8981	20.8572
25.7182	31.9147	20.877
25.6875	31.9352	20.9026
25.6354	31.9654	20.9421
25.5651	32.0181	21.0045
25.5166	32.0697	21.0585
25.3878	32.1888	21.1887
25.2708	32.2203	21.2485
25.2057	32.2327	21.2783
25.1862	32.2075	21.2661
25.1667	32.2044	21.2706
25.1514	32.2108	21.281
25.136	32.2173	21.2911
25.1295	32.2165	21.2935
25.0881	32.2343	21.3201
25.0751	32.2399	21.3293
25.0639	32.247	21.3389
25.0414	32.2691	21.3632
25.0331	32.291	21.3829
25.0385	32.3032	21.3914
25.0385	32.3093	21.397
25.0367	32.3141	21.4019
25.0343	32.3175	21.4062
25.0326	32.3231	21.412
25.0296	32.3279	21.4171
25.0219	32.3422	21.4314
25.019	32.3478	21.4371
25.0024	32.3658	21.4566
24.987	32.4115	21.4964
24.9327	32.4683	21.5565
24.9049	32.4891	21.5814
24.8434	32.5296	21.6318
24.834	32.5355	21.6396
24.8068	32.5551	21.6632
24.7837	32.5797	21.6897
24.7701	32.6002	21.7102
24.7607	32.6159	21.7256
24.75	32.6316	21.7417
24.7423	32.6416	21.7523
24.7353	32.6521	21.7634
24.7299	32.6586	21.7705
24.7246	32.665	21.778
24.7193	32.6742	21.7875
24.7152	32.679	21.793
24.7087	32.6881	21.8026
24.7063	32.6951	21.8095
24.701	32.7025	21.8177
24.6909	32.7187	21.8337
24.6732	32.7387	21.8551
24.6501	32.7662	21.8836
24.6117	32.8274	21.9422
24.5904	32.8708	21.9819
24.5721	32.9913	22.0793
24.5763	33.0476	22.1216
24.5768	33.0606	22.132
24.5804	33.0787	22.1454
24.5863	33.1202	22.1759
24.5887	33.1535	22.2015
24.5851	33.1696	22.2155
24.5763	33.1842	22.2299
24.5656	33.1974	22.2439
24.542	33.2166	22.2666
24.5296	33.2185	22.2723
24.5284	33.2157	22.2714
24.5231	33.2241	22.2803
24.5112	33.2662	22.3165
24.5101	33.3085	22.3499
24.4994	33.4094	22.43
24.4852	33.4308	22.4512
24.4817	33.4361	22.4572
24.4752	33.4409	22.4635
24.4663	33.4456	22.4709
24.4569	33.4544	22.4809
24.4421	33.4916	22.5144
24.4397	33.5241	22.5404
24.4255	33.5455	22.5619
24.4072	33.5546	22.575
24.3913	33.561	22.5855
24.3694	33.5665	22.597
24.3339	33.5957	22.6304
24.318	33.6948	22.7111
24.3552	33.7774	22.7633
24.4167	33.8816	22.8245
24.4728	33.9896	22.8906
24.4929	34.0477	22.929
24.4917	34.0703	22.9474
24.4675	34.1068	22.983
24.4374	34.1351	23.0144
24.4007	34.1539	23.0403
24.3321	34.1788	23.0804
24.2648	34.1975	23.1155
24.1767	34.2164	23.157
24.0709	34.229	23.1987
24.0455	34.2255	23.2044
24.023	34.2308	23.216
24.0071	34.2348	23.2247
23.9911	34.2405	23.2345
23.984	34.2395	23.2367
23.9828	34.2385	23.2371
23.9757	34.2421	23.2428
23.9692	34.2479	23.25
23.9574	34.2551	23.2597
23.9172	34.2796	23.2912
23.8824	34.3	23.3176
23.8634	34.3035	23.3267
23.8179	34.3238	23.3565
23.7978	34.3292	23.3672
23.7831	34.3396	23.3805
23.7748	34.3478	23.3897
23.7446	34.3683	23.415
23.7104	34.3782	23.4334
23.682	34.3844	23.4474
23.6642	34.3898	23.4576
23.6572	34.3897	23.4604
23.6105	34.3972	23.4807
23.5277	34.4291	23.5298
23.4922	34.4289	23.5409
23.471	34.4315	23.55
23.4432	34.4391	23.5649
23.4302	34.4409	23.571
23.4207	34.4417	23.5749
23.39	34.447	23.589
23.3723	34.4543	23.6003
23.3344	34.4698	23.6242
23.312	34.4706	23.632
23.2789	34.4815	23.6508
23.2623	34.4907	23.6633
23.2552	34.4887	23.6647
23.2275	34.5002	23.6823
23.2085	34.5065	23.6937
23.1914	34.5087	23.701
23.1825	34.5053	23.7018
23.1695	34.5033	23.705
23.1358	34.5082	23.7193
23.1039	34.5136	23.7335
23.0614	34.5236	23.7542
23.043	34.5286	23.7642
22.9946	34.5395	23.7873
22.9437	34.5457	23.8076
22.9331	34.5447	23.8107
22.8675	34.556	23.8392
22.832	34.5567	23.8506
22.822	34.557	23.8545
22.8019	34.555	23.8596
22.7901	34.5539	23.863
22.7788	34.5533	23.8667
22.7316	34.5539	23.8818
22.6985	34.5508	23.8895
22.6648	34.5491	23.8987
22.6358	34.5484	23.9073
22.6039	34.5519	23.92
22.5927	34.5541	23.9257
22.5897	34.5583	23.9307
22.5903	34.5587	23.9316
22.5897	34.5619	23.9351
22.5909	34.5732	23.9442
