# Supplementary material for: An exclusive in-situ dataset on physicochemical parameters in the gappy northern Bay of Bengal
Source: Data Brief. 2020 Jul 14;31:106024. doi: 10.1016/j.dib.2020.106024 (PMC7525139; doi:10.1016/j.dib.2020.106024)
Supplement: Supplementary file 1 [file mmc1.zip › DATA_files/ASCII/Station_10.dat]

22.4035	29.5201	19.9569
22.4023	29.5227	19.9599
22.4011	29.5244	19.9622
22.4053	29.5252	19.9626
22.4023	29.542	19.977
22.4071	29.5341	19.9706
22.4059	29.5459	19.981
22.4047	29.5485	19.9839
22.4029	29.5487	19.9859
22.4023	29.549	19.987
22.4006	29.5502	19.9891
22.4	29.5514	19.9916
22.4011	29.5506	19.9917
22.4017	29.5501	19.9923
22.4011	29.5514	19.9941
22.4017	29.5508	19.9953
22.4011	29.5502	19.9966
22.4011	29.5511	19.9978
22.4011	29.5511	19.9985
22.4017	29.5506	19.9986
22.4006	29.5504	20.0002
22.4011	29.5509	20.0013
22.4017	29.5504	20.0013
22.4023	29.5509	20.0027
22.4023	29.5517	20.0042
22.4023	29.5526	20.0055
22.4006	29.5547	20.0084
22.4011	29.5561	20.01
22.4006	29.5611	20.0148
22.4006	29.5675	20.0205
22.4047	29.5775	20.0281
22.4065	29.5837	20.0331
22.4136	29.6019	20.0464
22.4177	29.6148	20.0554
22.4212	29.6234	20.0619
22.4277	29.643	20.0758
22.4455	29.6735	20.0945
22.5022	29.7799	20.1611
22.5992	29.9509	20.2652
22.6393	30.0461	20.3267
22.7032	30.1599	20.3959
22.783	30.2993	20.4797
22.8504	30.423	20.5552
22.9662	30.6442	20.6912
23.0182	30.7503	20.7575
23.0767	30.8636	20.8275
23.1855	31.0808	20.9622
23.2369	31.2132	21.0486
23.3055	31.3763	21.1533
23.3338	31.4496	21.2011
23.348	31.5109	21.2441
23.3533	31.5922	21.3055
23.374	31.6269	21.3263
23.4054	31.6539	21.3384
23.4532	31.6992	21.3603
23.4722	31.7213	21.3722
23.5064	31.7643	21.3958
23.5253	31.78	21.4031
23.5401	31.7949	21.4107
23.5531	31.8166	21.4245
23.5519	31.8247	21.4319
23.5525	31.8315	21.4376
23.5709	31.8521	21.4491
23.5845	31.8642	21.4548
23.601	31.876	21.4598
23.6371	31.9039	21.4718
23.653	31.917	21.4777
23.6743	31.9372	21.4879
23.6867	31.9483	21.4933
23.6973	31.9579	21.4982
23.7068	31.9666	21.5028
23.7239	31.9824	21.5109
23.7322	31.9892	21.5144
23.7381	32.0022	21.5236
23.7411	32.0073	21.5274
23.7458	32.0166	21.5341
23.75	32.019	21.5355
23.7547	32.0237	21.5383
23.7712	32.0336	21.5421
23.7777	32.038	21.5443
23.7825	32.0454	21.5498
23.7866	32.0488	21.5519
23.8061	32.0601	21.5558
23.8126	32.0718	21.5633
23.8126	32.1045	21.5892
23.8286	32.1448	21.616
23.8368	32.1643	21.6287
23.8392	32.2007	21.6567
23.8303	32.2244	21.6778
23.8162	32.2546	21.7056
23.7783	32.3057	21.7563
23.75	32.3445	21.7949
23.7299	32.3645	21.8167
23.7068	32.3831	21.8381
23.6329	32.4397	21.9035
23.591	32.4731	21.9414
23.4887	32.5498	22.0303
23.4444	32.587	22.072
23.3823	32.6492	22.1378
23.3587	32.6768	22.1661
23.3279	32.7096	22.2008
23.3279	32.7215	22.2105
23.3149	32.7578	22.2428
23.3019	32.784	22.2674
23.3126	32.8277	22.2982
23.3244	32.8576	22.3181
23.3386	32.8958	22.3443
23.3427	32.9204	22.3622
23.338	32.9598	22.3941
23.322	32.9818	22.4162
23.2942	33.009	22.4457
23.2257	33.0982	22.5338
23.1725	33.1446	22.5851
23.1524	33.1846	22.6223
23.1423	33.2338	22.6636
23.1412	33.2449	22.6728
23.1429	33.2546	22.6805
23.1394	33.2943	22.7126
23.1335	33.3071	22.725
23.1287	33.3171	22.7348
23.1252	33.3253	22.7427
23.1217	33.3316	22.7494
23.1146	33.3397	22.7588
23.1146	33.3396	22.7592
23.1116	33.3437	22.7638
23.101	33.3544	22.776
23.0886	33.3647	22.7883
23.0785	33.3732	22.7986
23.0537	33.3892	22.8186
23.0229	33.405	22.8402
22.9822	33.4117	22.8579
22.8911	33.4437	22.9088
22.8007	33.4613	22.9488
22.6961	33.4869	22.9991
22.6039	33.5096	23.0435
22.5276	33.5474	23.0948
22.5004	33.5711	23.1208
22.4538	33.6221	23.1735
22.4467	33.6388	23.1894
22.4425	33.6532	23.2024
22.4419	33.6592	23.208
22.4331	33.6726	23.2212
22.4201	33.7015	23.2477
22.4165	33.7352	23.2755
22.4236	33.7966	23.321
22.4319	33.8184	23.3358
22.4437	33.8639	23.368
22.452	33.8866	23.3834
22.4691	33.9194	23.4048
22.4727	33.9402	23.42
22.4727	33.9608	23.4365
22.4703	33.9862	23.4576
22.4608	34.0142	23.4827
22.4555	34.024	23.4921
22.4484	34.0351	23.5031
22.4413	34.0491	23.5171
22.4431	34.0524	23.5195
22.4496	34.0604	23.5246
22.4685	34.0767	23.5329
22.4727	34.0828	23.537
22.4869	34.1009	23.5478
22.4928	34.1142	23.5567
22.4922	34.1391	23.5769
22.4833	34.1554	23.5924
22.4342	34.1957	23.6377
22.3184	34.2554	23.7169
22.2392	34.2846	23.7623
22.1848	34.2268	23.7348
22.0814	34.2657	23.7938
21.9655	34.3364	23.8807
21.8787	34.3576	23.922
21.8036	34.3885	23.9678
21.7043	34.3861	23.9943
21.605	34.4106	24.0408
21.5021	34.4293	24.0844
21.433	34.4384	24.1111
21.3556	34.4628	24.1519
21.3189	34.4681	24.1667
21.2586	34.4981	24.2071
21.1788	34.5255	24.2507
21.1658	34.5292	24.2581
21.1351	34.5432	24.2779
21.1168	34.5609	24.2973
21.1055	34.568	24.3064
21.0931	34.576	24.3169
21.0677	34.5877	24.3337
21.0104	34.6332	24.3846
20.9767	34.6634	24.4175
20.8939	34.718	24.4827
20.8656	34.7283	24.4991
20.8526	34.732	24.5068
20.852	34.7305	24.506
20.8366	34.7342	24.5139
20.8354	34.7282	24.5107
20.813	34.7386	24.5257
20.784	34.7456	24.5395
20.7367	34.7607	24.5644
20.6475	34.762	24.5909
20.5943	34.7613	24.6053
20.5836	34.7612	24.6086
20.5647	34.7599	24.6136
20.5298	34.7648	24.6276
20.4837	34.7602	24.6374
20.4229	34.7806	24.67
20.3584	34.7812	24.6888
20.32	34.7722	24.693
20.2828	34.79	24.7172
20.2585	34.796	24.7292
20.2077	34.7983	24.7454
20.1829	34.7999	24.754
20.1486	34.7914	24.7576
20.1563	34.7959	24.76
20.1321	34.8149	24.7815
20.0854	34.8306	24.8067
20.070875	34.8218	24.8055
20.0682	34.8161	24.800825
20.0682	34.8088	24.7964
20.0617	34.8032	24.7947
