# Supplementary material for: An exclusive in-situ dataset on physicochemical parameters in the gappy northern Bay of Bengal
Source: Data Brief. 2020 Jul 14;31:106024. doi: 10.1016/j.dib.2020.106024 (PMC7525139; doi:10.1016/j.dib.2020.106024)
Supplement: Supplementary file 1 [file mmc1.zip › DATA_files/ASCII/Station_11.dat]

23.406	31.2654	20.993
23.4024	31.2953	21.0176
23.3918	31.3028	21.027
23.3847	31.3041	21.0309
23.3835	31.3012	21.0299
23.3859	31.3077	21.0352
23.3646	31.3391	21.0663
23.3664	31.3388	21.0658
23.3669	31.3401	21.0678
23.3652	31.3386	21.068
23.3658	31.3372	21.0676
23.3658	31.338	21.0691
23.3664	31.3385	21.0703
23.3652	31.3401	21.073
23.3687	31.3403	21.0732
23.3705	31.3436	21.0758
23.3705	31.3444	21.0772
23.3693	31.3443	21.078
23.3687	31.3437	21.079
23.3693	31.3451	21.0805
23.3734	31.3467	21.0814
23.374	31.3471	21.0822
23.3723	31.3483	21.0849
23.3711	31.3491	21.0864
23.3699	31.348	21.0872
23.3687	31.3479	21.0879
23.3675	31.3468	21.0884
23.3675	31.3468	21.0893
23.3675	31.3458	21.0892
23.3681	31.3462	21.0905
23.3699	31.3468	21.091
23.3746	31.347	21.0911
23.374	31.3483	21.0929
23.3764	31.3493	21.0941
23.377	31.3507	21.0954
23.3752	31.3519	21.0977
23.3723	31.352	21.1003
23.3717	31.3533	21.1021
23.3717	31.3532	21.1028
23.3699	31.3535	21.1042
23.3699	31.3535	21.105
23.3699	31.3553	21.1071
23.3723	31.3517	21.1049
23.3705	31.3492	21.1041
23.3675	31.3467	21.1041
23.3841	31.3614	21.1116
23.4042	31.3709	21.1139
23.4172	31.3781	21.1162
23.4261	31.3864	21.1207
23.4432	31.3997	21.127
23.4509	31.4034	21.1283
23.4674	31.4153	21.1338
23.4775	31.421	21.1356
23.4869	31.427	21.1383
23.4922	31.4405	21.148
23.5171	31.4584	21.1556
23.5271	31.4622	21.1561
23.5354	31.4818	21.1697
23.5419	31.4927	21.1766
23.5549	31.4989	21.1783
23.5726	31.5136	21.1856
23.585	31.5239	21.1905
23.5986	31.5315	21.1929
23.6217	31.5488	21.2003
23.6382	31.5616	21.206
23.6595	31.5883	21.2209
23.6932	31.6216	21.2377
23.7121	31.6427	21.2486
23.7488	31.692	21.2765
23.7771	31.7209	21.2905
23.7961	31.7392	21.2999
23.8392	31.7783	21.3181
23.8617	31.8103	21.3363
23.8883	31.863	21.3697
23.9072	31.8948	21.3886
23.9556	31.929	21.4013
23.9698	31.937	21.4041
23.9905	31.9511	21.4095
24.0496	31.9468	21.3898
24.1176	32.0139	21.4215
24.1992	32.0178	21.4015
24.3339	32.3055	21.5799
24.4551	32.3812	21.602
24.3918	32.398	21.6343
24.3747	32.4094	21.6492
24.3286	32.4327	21.6814
24.299	32.4405	21.6965
24.2157	32.4602	21.737
24.1424	32.4726	21.7688
23.987	32.5275	21.857
23.9202	32.5499	21.894
23.8339	32.5646	21.9317
23.812	32.565	21.9388
23.7961	32.563	21.9431
23.7866	32.5671	21.9494
23.7671	32.5749	21.9619
23.7287	32.5838	21.9809
23.6708	32.5997	22.0108
23.6418	32.6063	22.0249
23.6016	32.6157	22.0444
23.5933	32.6253	22.055
