# Supplementary material for: An exclusive in-situ dataset on physicochemical parameters in the gappy northern Bay of Bengal
Source: Data Brief. 2020 Jul 14;31:106024. doi: 10.1016/j.dib.2020.106024 (PMC7525139; doi:10.1016/j.dib.2020.106024)
Supplement: Supplementary file 1 [file mmc1.zip › DATA_files/ASCII/Station_12.dat]

23.5933	31.5782	21.1757
23.598	31.5793	21.1759
23.6022	31.5937	21.1864
23.5951	31.5959	21.1912
23.5945	31.5981	21.194
23.5998	31.6097	21.2021
23.6028	31.6094	21.2018
23.6028	31.6066	21.2006
23.6022	31.6079	21.2025
23.601	31.6096	21.2049
23.6034	31.6069	21.2032
23.6034	31.6096	21.2062
23.6016	31.6099	21.2077
23.6022	31.6094	21.2082
23.6016	31.6107	21.2102
23.6022	31.6102	21.2106
23.6016	31.6114	21.2128
23.601	31.6109	21.2136
23.6004	31.6122	21.2151
23.6016	31.6113	21.2151
23.6016	31.6112	21.2158
23.6046	31.6127	21.2173
23.6063	31.6132	21.2176
23.6075	31.6141	21.2188
23.6128	31.6149	21.2188
23.6158	31.6154	21.2192
23.6164	31.6186	21.2228
23.617	31.6199	21.2241
23.6187	31.6204	21.2248
23.6211	31.6205	21.225
23.6223	31.6214	21.2264
23.6223	31.6213	21.2275
23.6205	31.6217	21.2288
23.6193	31.6233	21.2315
23.6199	31.6229	21.2316
23.6199	31.6228	21.2322
23.6223	31.6219	21.2323
23.6235	31.622	21.2327
23.6235	31.6228	21.234
23.6241	31.6214	21.2336
23.6223	31.6244	21.2376
23.6211	31.6243	21.2387
23.6229	31.6248	21.24
23.6241	31.6248	21.2404
23.6241	31.6247	21.2417
23.6235	31.6242	21.2419
23.6241	31.6237	21.243
23.6241	31.6236	21.2435
23.6235	31.624	21.2443
23.6241	31.6244	21.2453
23.6258	31.6249	21.2461
23.6252	31.6262	21.2483
23.6223	31.6264	21.2502
23.6205	31.6267	21.252
23.6205	31.6248	21.2512
23.6187	31.626	21.2537
23.6193	31.6256	21.2538
23.6223	31.6261	21.2548
23.627	31.6309	21.2575
23.6353	31.6322	21.2568
23.64	31.6343	21.258
23.6412	31.6361	21.2597
23.6518	31.6485	21.2674
23.6601	31.6526	21.2687
23.6713	31.6554	21.2688
23.679	31.6563	21.2676
23.6867	31.6598	21.2694
23.6891	31.6645	21.2727
23.6956	31.6725	21.2783
23.6973	31.6758	21.2805
23.7015	31.6746	21.2793
23.6956	31.6778	21.2844
23.6932	31.6758	21.2844
23.7133	31.6633	21.2701
23.7269	31.6663	21.2692
23.7269	31.6826	21.2827
23.7275	31.6857	21.2854
23.7293	31.6908	21.2897
23.7364	31.6939	21.2909
23.812	31.7454	21.3085
23.8398	31.7555	21.3093
23.8439	31.777	21.3249
23.8676	31.8018	21.3378
23.89	31.8184	21.3446
23.9107	31.8199	21.3407
23.9308	31.8327	21.3456
23.9415	31.8477	21.3546
23.961	31.8501	21.3513
24.0183	31.906	21.378
24.0874	31.9806	21.4147
24.1542	32.0629	21.4585
24.1938	32.1032	21.4778
24.25	32.1838	21.5232
24.2157	32.2409	21.5777
24.1938	32.2593	21.5986
24.117	32.2857	21.6422
24.0165	32.3139	21.694
23.9598	32.3205	21.7162
23.9474	32.3194	21.7197
23.9007	32.3214	21.7359
23.8942	32.3269	21.7431
23.8883	32.3357	21.752
23.8741	32.376	21.7873
23.9048	32.4246	21.8159
23.9249	32.4654	21.8421
23.9344	32.4867	21.8559
23.9598	32.4999	21.8594
24.0106	32.5528	21.8858
24.0266	32.5929	21.9121
24.0662	32.6274	21.9275
24.1123	32.6826	21.9565
24.1412	32.6913	21.9553
24.1802	32.7081	21.9574
24.2198	32.7289	21.9623
24.2807	32.7495	21.9606
24.3392	32.7826	21.9694
24.3747	32.7882	21.9638
24.435	32.8245	21.9742
24.4976	32.8255	21.9575
24.5112	32.847	21.9703
24.5491	32.9175	22.0132
24.5709	32.9383	22.0234
24.5887	32.9739	22.0456
24.5975	33.0016	22.0649
24.5958	33.0091	22.0719
24.5928	33.0166	22.0793
24.5904	33.021	22.0843
24.5863	33.023	22.0883
24.5863	33.023	22.0886
24.5839	33.0229	22.0901
24.5798	33.0214	22.0911
24.567525	33.025	22.097625
24.5662	33.0245	22.099
24.5402	33.0287	22.1103
