# Supplementary material for: An exclusive in-situ dataset on physicochemical parameters in the gappy northern Bay of Bengal
Source: Data Brief. 2020 Jul 14;31:106024. doi: 10.1016/j.dib.2020.106024 (PMC7525139; doi:10.1016/j.dib.2020.106024)
Supplement: Supplementary file 1 [file mmc1.zip › DATA_files/ASCII/Station_2.dat]

22.66757	30.92648	20.94715
22.6685	30.92566667	20.95086667
22.67788	30.9423	20.96536
22.72034	31.0009	21.00186
22.755	31.04688333	21.03133333
22.767	31.06878	21.04904
22.8149	31.12435	21.08225
22.90473333	31.24453333	21.15173333
23.01466667	31.4149	21.25433333
23.121375	31.5788	21.3521
23.307975	31.804725	21.47415
23.431675	31.99585	21.587975
23.5028125	32.0703875	21.62865
23.92363077	32.45594615	21.80303846
24.08867857	32.60022143	21.86602857
24.40926	32.9642	22.05204
24.64381667	33.07481667	22.06913333
25.11058571	33.54688333	22.30232857
24.971175	33.697525	22.4502
24.84988	33.79216	22.56298667
24.57753846	33.7671	22.62843333
24.55330909	33.83966364	22.69686364
