# Supplementary material for: An exclusive in-situ dataset on physicochemical parameters in the gappy northern Bay of Bengal
Source: Data Brief. 2020 Jul 14;31:106024. doi: 10.1016/j.dib.2020.106024 (PMC7525139; doi:10.1016/j.dib.2020.106024)
Supplement: Supplementary file 1 [file mmc1.zip › DATA_files/ASCII/Station_3.dat]

24.09359259	31.67	21.1
24.09342308	31.67	21.10769231
24.09708	31.6764	21.1148
24.04917391	31.73086957	21.17347826
23.7499375	31.8825	21.3775
23.9084	32.014	21.438
24.21356757	32.34594595	21.60351351
24.17241176	32.53705882	21.76588235
24.13270588	32.54941176	21.78882353
24.12130769	32.56	21.80307692
24.12271429	32.56	21.81
24.123	32.56	21.81444444
24.1244	32.564	21.82
24.1256875	32.565	21.825
24.127	32.57	21.83
