# Supplementary material for: An exclusive in-situ dataset on physicochemical parameters in the gappy northern Bay of Bengal
Source: Data Brief. 2020 Jul 14;31:106024. doi: 10.1016/j.dib.2020.106024 (PMC7525139; doi:10.1016/j.dib.2020.106024)
Supplement: Supplementary file 1 [file mmc1.zip › DATA_files/ASCII/Station_4.dat]

26.0362	30.458	19.6044
25.9765	30.8028	19.8832
25.9599	30.8486	19.9234
25.8973	30.9167	19.9947
25.8636	30.9524	20.0327
25.8553	30.9675	20.0478
25.853	30.9778	20.0569
25.8269	30.9962	20.0794
25.8358	31.0354	20.1071
25.8329	31.0923	20.1517
25.7915	31.1064	20.1758
25.7974	31.1049	20.1739
25.7856	31.1068	20.1797
25.7903	31.1096	20.1812
25.8376	31.0923	20.1548
25.7791	31.1188	20.1937
25.7383	31.1395	20.2228
25.7347	31.141	20.2253
25.7223	31.152	20.2384
25.7211	31.1545	20.2415
25.7229	31.1533	20.2409
25.7105	31.1792	20.2649
25.707	31.1876	20.2733
25.7052	31.1932	20.2789
25.7034	31.2057	20.2897
25.7034	31.2222	20.3033
25.7064	31.256	20.3285
25.707	31.2748	20.3432
25.7093	31.2853	20.3514
25.7146	31.3227	20.3791
25.7176	31.3399	20.3918
25.7211	31.3697	20.4139
25.7276	31.3941	20.4312
25.7347	31.4197	20.4492
25.7418	31.455	20.4745
25.7554	31.5077	20.5111
25.7578	31.5226	20.5222
25.7743	31.5837	20.5642
25.7743	31.6283	20.5987
25.7732	31.6719	20.6326
25.7761	31.7249	20.6726
25.7702	31.7613	20.7028
25.7596	31.7905	20.7289
25.7483	31.8088	20.7471
25.7353	31.8213	20.7612
25.7206	31.8333	20.7756
25.7129	31.8473	20.7895
25.707	31.8619	20.803
25.7058	31.8723	20.8122
25.7046	31.8792	20.8186
25.6999	31.9017	20.8379
25.6875	31.9288	20.8629
25.6815	31.9434	20.8765
25.6703	31.9828	20.9107
25.6685	31.9918	20.9189
25.6437	32.0092	20.9403
25.6278	32.0185	20.9533
25.6254	32.0219	20.9571
25.6213	32.0265	20.9627
25.6106	32.0304	20.9701
25.6071	32.0311	20.9722
25.6023	32.0343	20.977
25.6	32.0368	20.9809
25.6	32.0394	20.9835
25.6006	32.0653	21.0037
25.5935	32.0948	21.0287
25.5852	32.127	21.0566
25.5811	32.1448	21.0725
25.5817	32.1523	21.0782
25.5551	32.1886	21.1146
25.5302	32.2148	21.1428
25.509	32.2272	21.1596
25.4977	32.2439	21.1764
25.4682	32.2841	21.2167
25.4203	32.3216	21.2602
25.4102	32.3366	21.2757
25.4061	32.3598	21.2952
25.4049	32.3765	21.309
25.4114	32.3807	21.311
25.4156	32.3918	21.319
25.4173	32.3975	21.3237
25.4209	32.4082	21.3314
25.4209	32.4161	21.3384
25.4244	32.4224	21.3428
25.4333	32.4407	21.3552
25.4428	32.456	21.3645
25.4493	32.4716	21.3753
25.4516	32.4884	21.388
25.4487	32.5002	21.3987
25.4439	32.5088	21.4075
25.4339	32.5204	21.4203
25.4102	32.5549	21.4544
25.3872	32.5784	21.4796
25.2979	32.6149	21.5353
25.1703	32.6435	21.5963
25.0261	32.6762	21.6655
25.0166	32.6803	21.6721
24.9888	32.7092	21.7035
24.9811	32.7192	21.7141
24.9498	32.749	21.7467
24.9297	32.7688	21.7685
24.9616	32.7403	21.7385
24.9463	32.7531	21.7536
24.9208	32.7661	21.772
24.9155	32.7708	21.778
24.9155	32.7743	21.7814
24.9179	32.777	21.7837
24.925	32.7826	21.7864
24.9599	32.818	21.8036
24.9876	32.8451	21.8166
25.0491	32.9155	21.8521
25.0763	32.9375	21.8618
25.0958	32.9599	21.8733
25.1047	32.9757	21.8832
25.1017	32.9982	21.9021
25.0893	33.0188	21.9221
25.0769	33.0617	21.9595
25.0722	33.0776	21.9734
25.0657	33.0921	21.9872
25.0568	33.1066	22.0017
25.0509	33.1117	22.0083
25.0396	33.1163	22.016
25.0225	33.1198	22.0251
25.0131	33.1222	22.0303
25.0018	33.125	22.0367
24.99	33.1318	22.0465
24.9841	33.1388	22.0543
24.9693	33.1612	22.0766
24.9522	33.1925	22.1065
24.9457	33.1972	22.1123
24.8883	33.2241	22.1508
24.8736	33.2277	22.1589
24.8576	33.2394	22.1738
24.8606	33.2506	22.1818
24.873	33.2836	22.2041
24.8883	33.2999	22.2129
24.8895	33.3152	22.2244
24.8907	33.3214	22.2298
24.8925	33.3272	22.2345
24.8942	33.3312	22.2379
24.8966	33.3384	22.2436
24.8978	33.3428	22.2472
24.8978	33.3517	22.255
24.9002	33.3598	22.261
24.9049	33.3724	22.27
24.912	33.4011	22.2903
24.9019	33.526	22.3887
24.8801	33.5979	22.4503
24.8611	33.6343	22.4845
24.847	33.6655	22.5134
24.8298	33.7016	22.5467
24.8174	33.7279	22.5708
24.815	33.7305	22.5745
24.805	33.7398	22.5852
24.7902	33.749	22.5976
24.7719	33.7608	22.6129
24.7447	33.7785	22.6352
24.7376	33.7864	22.6445
24.7335	33.7976	22.6551
24.727	33.8168	22.6723
24.7234	33.8194	22.6762
24.6992	33.8267	22.6899
24.6478	33.8563	22.7285
24.6306	33.8601	22.7373
24.5987	33.8723	22.757
24.5514	33.888	22.784
24.5248	33.899	22.801
24.4982	33.9181	22.8242
24.4545	33.9339	22.8502
24.4048	33.9442	22.8738
24.3517	33.9545	22.8981
24.2287	33.9604	22.9401
24.0384	33.9947	23.0234
23.9497	34.0202	23.0696
23.9273	34.0382	23.0907
23.9751	34.0986	23.1232
24.0047	34.1602	23.162
23.9734	34.2034	23.2048
23.8871	34.2504	23.2665
23.8646	34.2575	23.2793
23.8475	34.2789	23.3016
23.8345	34.2558	23.2888
23.8286	34.2548	23.2906
23.8203	34.2538	23.293
23.812	34.2573	23.2991
23.8031	34.2622	23.3062
23.7931	34.2662	23.3131
23.7901	34.2629	23.3124
23.7896	34.2624	23.313
23.7872	34.2632	23.3153
23.7848	34.2632	23.3167
23.7842	34.2645	23.319
23.7842	34.2644	23.3196
23.7825	34.2648	23.3213
23.7813	34.2647	23.3224
23.7795	34.266	23.3249
23.7789	34.2655	23.3256
23.7789	34.2654	23.3262
23.7766	34.2663	23.3284
23.7766	34.268	23.3308
23.7771	34.2675	23.331
23.7766	34.2679	23.3324
23.7771	34.2683	23.3332
23.7771	34.2682	23.3343
23.7766	34.2686	23.3354
23.7754	34.2686	23.3367
23.7748	34.268	23.3373
23.7736	34.2689	23.3391
23.7724	34.2707	23.3417
23.7724	34.2688	23.3411
23.7706	34.2691	23.3429
23.7695	34.27	23.3447
23.7695	34.2699	23.3454
23.7689	34.2694	23.3461
23.7689	34.2702	23.3477
23.7677	34.2711	23.3495
23.7671	34.2706	23.3501
23.7677	34.27	23.3504
23.7653	34.2709	23.3529
23.7647	34.2713	23.354
23.7647	34.2712	23.3547
23.7565	34.2738	23.3602
23.75	34.2779	23.3661
23.7476	34.276	23.3661
23.7458	34.2773	23.3684
23.744	34.2767	23.3695
23.7423	34.278	23.3719
23.7399	34.2798	23.3746
23.7393	34.2774	23.3739
23.7334	34.281	23.3794
23.7293	34.2823	23.3823
23.7281	34.2822	23.3834
23.7281	34.2822	23.3843
23.7245	34.283	23.3869
23.7251	34.2843	23.3885
23.7245	34.2838	23.3892
23.7234	34.2846	23.3911
23.7222	34.2864	23.3936
23.7222	34.2863	23.3944
