# Supplementary material for: An exclusive in-situ dataset on physicochemical parameters in the gappy northern Bay of Bengal
Source: Data Brief. 2020 Jul 14;31:106024. doi: 10.1016/j.dib.2020.106024 (PMC7525139; doi:10.1016/j.dib.2020.106024)
Supplement: Supplementary file 1 [file mmc1.zip › DATA_files/ASCII/Station_5.dat]

26.1148	31.0644	20.0374
26.1183	31.0645	20.0375
26.1225	31.066	20.0381
26.1225	31.066	20.0391
26.1242	31.0673	20.0401
26.1343	31.0665	20.038
26.1343	31.0665	20.0383
26.1349	31.0669	20.0391
26.1355	31.0682	20.0412
26.1361	31.0686	20.042
26.1355	31.0689	20.0431
26.1349	31.0693	20.0449
26.1349	31.0692	20.0454
26.1355	31.0696	20.0464
26.1361	31.0692	20.0466
26.1355	31.073	20.0506
26.1355	31.0747	20.0529
26.1319	31.0857	20.0631
26.1254	31.0961	20.0738
26.1195	31.107	20.0844
26.1077	31.1279	20.1049
26.0988	31.1477	20.1237
26.0923	31.1607	20.1362
26.0835	31.1736	20.1494
26.0722	31.1942	20.1691
26.0657	31.2046	20.1799
26.0397	31.2404	20.2159
26.0267	31.257	20.2335
26.0167	31.2699	20.2467
26.0001	31.2907	20.2682
25.9718	31.3239	20.3027
25.9546	31.3451	20.3251
25.9463	31.3551	20.3358
25.9239	31.3817	20.3639
25.9014	31.4075	20.3909
25.8831	31.4269	20.4118
25.8459	31.4646	20.4527
25.8063	31.5232	20.5099
25.7862	31.5641	20.5477
25.7637	31.6224	20.5995
25.7596	31.6462	20.6194
25.756	31.6949	20.6586
25.7566	31.7164	20.6749
25.7548	31.7333	20.6889
25.7365	31.7626	20.7174
25.7141	31.786	20.743
25.7058	31.7935	20.7519
25.6951	31.8052	20.7649
25.6928	31.8077	20.7684
25.691	31.8106	20.772
25.6892	31.8153	20.7767
25.6875	31.8226	20.7839
25.6869	31.8264	20.7878
25.6869	31.8334	20.794
25.6851	31.8407	20.8012
25.6851	31.8442	20.8041
25.6851	31.8494	20.8089
25.6833	31.8672	20.8241
25.6845	31.8769	20.8318
25.6815	31.8885	20.8424
25.6774	31.8957	20.8499
25.6745	31.9039	20.8575
25.6733	31.9134	20.866
25.6644	31.9248	20.8788
25.6632	31.9282	20.8823
25.6597	31.935	20.8893
25.6561	31.9445	20.8983
25.652	31.9543	20.9078
25.6473	31.9646	20.9178
25.6414	31.9766	20.9293
25.6337	31.996	20.9474
25.6319	32.0068	20.9568
25.6283	32.0189	20.9679
25.6348	32.0389	20.9818
25.6467	32.0709	21.0034
25.636	32.1144	21.0403
25.5958	32.1541	21.0831
25.5716	32.1957	21.1229
25.5391	32.2442	21.1703
25.48	32.2727	21.2105
25.4711	32.2851	21.2233
25.4818	32.3137	21.2426
25.4859	32.3195	21.2468
25.4894	32.3214	21.2477
25.5007	32.3336	21.2544
25.5072	32.3669	21.2786
25.5007	32.3776	21.2894
25.4829	32.3928	21.3074
25.4705	32.4042	21.3205
25.4717	32.4121	21.3269
25.4723	32.4205	21.3338
25.4723	32.4266	21.3394
25.4711	32.4362	21.3478
25.4764	32.4535	21.3603
25.48	32.466	21.3692
25.4847	32.482	21.3807
25.4853	32.4903	21.3877
25.4853	32.4956	21.3925
25.4818	32.5025	21.3996
25.4747	32.5092	21.4079
25.4682	32.5129	21.4136
25.4493	32.5343	21.4365
25.4451	32.5416	21.4438
25.4392	32.5608	21.461
25.4345	32.5747	21.474
25.4132	32.597	21.4981
25.386	32.6191	21.5238
25.3547	32.6424	21.5518
25.3192	32.6678	21.5825
25.3021	32.6907	21.6059
25.3003	32.7079	21.6201
25.2861	32.7517	21.6587
25.2737	32.7704	21.6777
25.2648	32.7758	21.6851
25.24	32.7849	21.7
25.2182	32.7881	21.71
25.2016	32.7885	21.7165
25.1904	32.7868	21.7191
25.1372	32.794	21.7419
25.0793	32.8101	21.7722
25.0662	32.8221	21.7863
25.0651	32.8345	21.7966
25.0668	32.8599	21.8161
25.0757	32.9069	21.8496
25.0798	32.9377	21.8725
25.0751	32.9794	21.9065
25.0686	33.0064	21.9296
25.0657	33.0371	21.9545
25.0521	33.0612	21.9777
25.016	33.0812	22.0046
24.9853	33.1242	22.0471
24.9664	33.2105	22.1189
24.9675	33.2507	22.1498
24.9681	33.2654	22.1616
24.9675	33.2837	22.1766
24.9693	33.2958	22.186
24.9711	33.3069	22.1948
24.9717	33.3172	22.2031
24.9758	33.3391	22.2194
24.9811	33.3656	22.2385
24.9835	33.3951	22.2609
24.9758	33.4697	22.3205
24.9669	33.5201	22.3621
24.9581	33.5562	22.3928
24.9504	33.5789	22.4129
24.9344	33.6203	22.4501
24.9138	33.6616	22.4885
24.9043	33.6785	22.5047
24.8913	33.6935	22.521
24.873	33.7098	22.54
24.8629	33.7164	22.5485
24.8393	33.7295	22.5666
24.8115	33.7421	22.5852
24.7364	33.7677	22.6279
24.6803	33.7854	22.6592
24.6212	33.8071	22.6944
24.5621	33.8226	22.7243
24.4935	33.838	22.7574
24.3954	33.863	22.8065
24.3587	33.8707	22.824
24.3186	33.8774	22.842
24.2902	33.8852	22.8573
24.2648	33.8934	22.8719
24.2269	33.9093	22.8959
24.2009	33.9208	22.9135
24.1684	33.9481	22.9446
24.1353	33.9915	22.988
24.1075	34.0363	23.0308
24.0543	34.0878	23.0866
23.9923	34.1087	23.1213
23.9119	34.118	23.153
23.8877	34.1108	23.1557
23.8563	34.1008	23.1582
23.8386	34.096	23.1606
23.8309	34.0926	23.1612
23.8292	34.0903	23.1607
23.828	34.0902	23.1619
23.8232	34.0919	23.1654
23.8232	34.09	23.1648
23.8232	34.0908	23.1668
23.8262	34.0894	23.1654
23.8256	34.0908	23.1673
23.8268	34.0907	23.1679
23.8262	34.0911	23.1693
23.8262	34.091	23.1701
23.825	34.0919	23.1718
23.825	34.0918	23.1726
23.825	34.0908	23.1728
23.825	34.0917	23.1743
23.8244	34.0911	23.1751
23.825	34.0906	23.1752
23.825	34.0906	23.176
23.825	34.0905	23.177
23.825	34.0904	23.1777
23.8256	34.0899	23.1781
23.8256	34.0908	23.1798
23.825	34.0921	23.1816
23.8244	34.0925	23.183
23.8221	34.0924	23.1843
23.8221	34.0905	23.184
23.8221	34.0904	23.1849
23.8221	34.0903	23.1856
23.8227	34.0889	23.1855
23.8227	34.0898	23.1868
23.8221	34.0902	23.188
23.8215	34.0905	23.1894
23.8227	34.0896	23.189
23.8215	34.0904	23.1909
23.8221	34.0899	23.1912
23.8227	34.0903	23.1922
23.8227	34.0902	23.1931
23.8203	34.092	23.1958
23.8203	34.1039	23.2057
