# Supplementary material for: An exclusive in-situ dataset on physicochemical parameters in the gappy northern Bay of Bengal
Source: Data Brief. 2020 Jul 14;31:106024. doi: 10.1016/j.dib.2020.106024 (PMC7525139; doi:10.1016/j.dib.2020.106024)
Supplement: Supplementary file 1 [file mmc1.zip › DATA_files/ASCII/Station_6.dat]

26.0362	30.4017	19.5633
26.0285	30.3981	19.5636
26.0297	30.3921	19.5594
26.0179	30.3894	19.5618
26.0137	30.3878	19.5626
26.0196	30.3864	19.561
26.0196	30.3881	19.5629
26.0214	30.3878	19.5628
26.0184	30.3879	19.5652
26.0179	30.3882	19.5666
26.0167	30.389	19.5679
26.0173	30.3868	19.5669
25.9901	30.39	19.5788
25.9824	30.3898	19.5819
25.9741	30.3875	19.5832
25.9298	30.3985	19.6061
25.8784	30.4143	19.6346
25.863	30.421	19.645
25.8565	30.4339	19.6576
25.8595	30.4502	19.6698
25.86	30.4567	19.6754
25.86	30.4948	19.7053
25.8807	30.5339	19.7295
25.9061	30.5569	19.7394
25.8866	30.5864	19.7682
25.8689	30.6103	19.7927
25.8553	30.6541	19.8307
25.8571	30.6745	19.8466
25.8589	30.6837	19.8538
25.8654	30.7402	19.8951
25.8665	30.7984	19.9396
25.8654	30.8201	19.9569
25.8565	30.9312	20.0443
25.8535	30.9819	20.084
25.8453	31.0354	20.1277
25.8334	31.1243	20.1993
25.795	31.3397	20.3741
25.7755	31.3985	20.4251
25.7288	31.4724	20.4959
25.6644	31.5553	20.5789
25.613	31.618	20.6427
25.5805	31.6843	20.7036
25.5722	31.7155	20.7304
25.5675	31.7336	20.7462
25.5639	31.744	20.756
25.5533	31.7592	20.7717
25.5285	31.7905	20.8039
25.4971	31.8413	20.8526
25.4735	31.8789	20.8889
25.425	31.9578	20.9637
25.3393	32.0719	21.0766
25.2199	32.235	21.2367
25.1271	32.349	21.3516
25.0787	32.4262	21.4252
25.0527	32.4804	21.4749
24.9876	32.568	21.5616
24.9327	32.6228	21.6204
24.8866	32.6721	21.6721
24.821	32.7339	21.7392
24.7695	32.8052	21.8094
24.7695	32.8401	21.8366
24.7737	32.9016	21.883
24.7719	32.9343	21.9087
24.7831	32.9619	21.9271
24.8032	32.9875	21.9412
24.8263	33.0136	21.9551
24.8263	33.0485	21.9826
24.8227	33.0537	21.988
24.8162	33.0611	21.9964
24.8015	33.0737	22.0117
24.7772	33.1066	22.0448
24.7672	33.1211	22.0593
24.7394	33.1568	22.0952
24.7163	33.1881	22.127
24.7075	33.2008	22.1399
24.7128	33.2355	22.1658
24.7459	33.2955	22.2021
24.7471	33.3261	22.2252
24.7483	33.3845	22.2699
24.8221	33.4627	22.3076
24.8671	33.5191	22.3377
24.8753	33.5425	22.3536
24.8783	33.5609	22.3673
24.8747	33.5886	22.3905
24.8712	33.5939	22.3961
24.8617	33.6044	22.4083
24.8635	33.613	22.4147
24.8688	33.6251	22.4231
24.8535	33.6446	22.4435
24.8003	33.6636	22.4745
24.776	33.6753	22.4914
24.7264	33.725	22.5453
24.6903	33.7555	22.5802
24.6466	33.7811	22.6131
24.6029	33.8003	22.6418
24.5591	33.8178	22.6687
24.5053	33.8365	22.7
24.4303	33.8596	22.7406
24.393	33.8586	22.7516
24.3321	33.8837	22.7895
24.279	33.9012	22.8198
24.2618	33.9059	22.8294
24.2565	33.9062	22.8317
24.25	33.9066	22.8347
24.2464	33.9083	22.8381
24.2453	33.9072	22.8391
24.2441	33.909	22.8413
24.2441	33.9071	22.8405
24.2447	33.9066	22.841
24.2435	33.9075	22.8428
24.2429	33.9079	22.844
24.2417	33.9096	22.8471
24.2417	33.9086	22.8468
24.2423	33.909	22.8477
24.2417	33.9085	22.8484
24.2411	33.908	22.849
24.2405	33.9084	22.8503
24.2382	33.9101	22.8533
24.237	33.9091	22.8538
24.2358	33.9099	22.8558
24.2358	33.9108	22.8573
24.2358	33.9116	22.8585
24.2358	33.9125	22.86
24.2352	33.9119	22.8608
24.2352	33.9101	22.8601
24.2352	33.91	22.8608
24.2352	33.9118	22.8631
24.234	33.9117	22.8642
24.2334	33.913	22.8666
24.234	33.9125	22.8667
24.234	33.9133	22.8684
24.234	33.9132	22.8692
24.2346	33.9136	22.8702
24.2364	33.9223	22.8767
