# Supplementary material for: An exclusive in-situ dataset on physicochemical parameters in the gappy northern Bay of Bengal
Source: Data Brief. 2020 Jul 14;31:106024. doi: 10.1016/j.dib.2020.106024 (PMC7525139; doi:10.1016/j.dib.2020.106024)
Supplement: Supplementary file 1 [file mmc1.zip › DATA_files/ASCII/Station_7.dat]

22.1724	29.0043	19.6271
22.1683	29.0145	19.6364
22.1659	29.0095	19.6346
22.1653	29.007	19.6335
22.1677	29.0063	19.6333
22.1706	29.0191	19.643
22.1677	29.0155	19.6419
22.1683	29.015	19.6423
22.1653	29.0521	19.6722
22.1647	29.058	19.6781
22.16	29.0556	19.6783
22.1594	29.0531	19.6774
22.1588	29.0498	19.6755
22.1606	29.0458	19.6729
22.163	29.0432	19.6716
22.1635	29.0436	19.6735
22.1647	29.0427	19.6734
22.1641	29.044	19.6755
22.1647	29.0454	19.6771
22.1659	29.0473	19.679
22.1665	29.0478	19.6802
22.1659	29.05	19.6833
22.1659	29.049	19.6832
22.1647	29.0479	19.6834
22.1659	29.0471	19.6831
22.1695	29.0474	19.6836
22.1689	29.0496	19.6861
22.1683	29.0518	19.6886
22.1795	29.072	19.7019
22.1813	29.081	19.7089
22.1819	29.0778	19.7072
22.1972	29.0934	19.7161
22.215	29.126	19.7363
22.2475	29.1903	19.7771
22.3024	29.2857	19.8357
22.3361	29.3648	19.8868
22.3746	29.4582	19.9476
22.449	29.6278	20.0565
22.4827	29.7157	20.1147
22.5702	29.9073	20.2364
22.6181	30.0148	20.3052
22.6736	30.1307	20.3781
22.8001	30.3632	20.5202
22.8592	30.4815	20.5939
22.9207	30.5924	20.6609
23.0602	30.8342	20.8058
23.1252	30.963	20.8857
23.1896	31.0901	20.9642
23.3214	31.3277	21.1077
23.4018	31.4684	21.1914
23.601	31.7375	21.3389
23.7074	31.8883	21.4228
23.7435	31.9571	21.465
23.7754	32.0334	21.5144
23.7872	32.0703	21.5401
23.7907	32.0805	21.5474
23.789	32.0926	21.5582
23.7866	32.0988	21.5641
23.7872	32.1038	21.5684
23.7937	32.1109	21.573
23.799	32.1143	21.5748
23.8037	32.1163	21.5757
23.8132	32.1248	21.5804
23.8197	32.131	21.584
23.8244	32.1357	21.5869
23.8333	32.142	21.5906
23.8357	32.1475	21.5947
23.8416	32.1532	21.5979
23.864	32.1642	21.6007
23.8764	32.1679	21.6006
23.8883	32.1766	21.6047
23.8954	32.1824	21.6076
23.9072	32.1892	21.6107
23.9107	32.1929	21.6132
23.9214	32.2015	21.6178
23.9302	32.206	21.6192
23.9379	32.2095	21.6203
23.948	32.2212	21.6274
23.9438	32.2405	21.6437
23.9314	32.2676	21.6687
23.9048	32.3195	21.7168
23.8906	32.3462	21.7417
23.8682	32.3706	21.7675
23.8055	32.4316	21.8331
23.7505	32.4863	21.8916
23.7275	32.5131	21.919
23.6826	32.578	21.9822
23.6601	32.6127	22.0158
23.6075	32.6852	22.0866
23.5472	32.7664	22.1664
23.52	32.8204	22.2164
23.5123	32.8453	22.238
23.5053	32.8717	22.2607
23.4905	32.9147	22.2986
23.4816	32.9342	22.3167
23.4574	32.9696	22.3514
23.442	32.9847	22.3681
23.4089	33.0139	22.4007
23.3474	33.0542	22.4502
23.3208	33.076	22.475
23.3019	33.0947	22.4953
23.2765	33.1155	22.5199
23.2635	33.1243	22.5306
23.2416	33.1619	22.5667
23.231	33.1865	22.5889
23.2115	33.2372	22.634
23.2032	33.2693	22.6618
23.2003	33.2845	22.6745
23.1772	33.3779	22.753
23.1689	33.4648	22.8222
23.1802	33.5035	22.849
23.1949	33.5414	22.874
23.1654	33.6223	22.9451
23.1293	33.6563	22.9817
23.0466	33.7037	23.0425
23.0105	33.7192	23.0653
22.9508	33.737	23.0967
22.9266	33.7435	23.1093
22.8876	33.7528	23.1284
22.8462	33.7958	23.1742
22.8338	33.8558	23.2242
22.8356	33.8853	23.2465
22.8444	33.9486	23.2927
22.8462	34.008	23.3383
22.8385	34.0513	23.3741
22.8143	34.1188	23.4332
22.7954	34.1878	23.4919
22.7972	34.2446	23.5352
22.8066	34.2737	23.5555
22.8155	34.2854	23.5626
22.8238	34.2883	23.5633
22.8238	34.3079	23.5789
22.8291	34.313	23.5823
22.8468	34.3263	23.588
22.8208	34.3879	23.643
22.7747	34.409	23.6732
22.7782	34.4118	23.6752
22.7836	34.4197	23.6803
22.7782	34.4389	23.6974
22.7676	34.4462	23.7074
22.7688	34.4499	23.7102
22.7694	34.4616	23.7199
22.7582	34.4741	23.7335
22.7351	34.4894	23.7529
22.7174	34.4996	23.7663
22.7061	34.5046	23.7739
22.6571	34.5169	23.7984
22.6275	34.526	23.8149
22.6181	34.5335	23.8237
22.5885	34.553	23.8477
22.5454	34.5682	23.8727
22.5241	34.5709	23.8812
22.4538	34.5878	23.9151
22.3633	34.6189	23.9651
22.3225	34.6305	23.9862
22.2552	34.6414	24.0144
22.183	34.6504	24.0424
22.121	34.6618	24.0694
21.9644	34.6859	24.1328
21.79	34.6947	24.1894
21.7386	34.6909	24.2014
21.6848	34.6851	24.2128
21.6653	34.6787	24.2138
21.6434	34.6654	24.2109
21.618	34.6589	24.2142
21.605	34.6577	24.2177
21.5802	34.6536	24.2225
21.5264	34.6651	24.2465
21.4229	34.6896	24.2945
21.2433	34.7315	24.3767
21.1511	34.7266	24.3992
21.102	34.7295	24.4157
21.0784	34.7312	24.4239
21.0393	34.7511	24.4509
21.0328	34.7564	24.4572
20.9412	34.7607	24.4864
20.849	34.7695	24.519
20.8691	34.7501	24.4997
20.8171	34.7671	24.5277
20.732	34.7641	24.5497
20.7166	34.76	24.551
20.7054	34.7534	24.5498
20.6634	34.7504	24.5597
20.6197	34.7498	24.5721
20.5393	34.7753	24.6146
20.4701	34.7739	24.633
20.4205	34.782	24.6536
20.4081	34.7774	24.654
20.3561	34.7855	24.6753
20.349	34.7805	24.6739
20.3265	34.7731	24.6757
20.31	34.7749	24.6821
20.3117	34.7714	24.6796
20.2982	34.7667	24.6806
20.2881	34.7669	24.6846
20.2828	34.7703	24.6892
20.2716	34.7696	24.6925
20.2544	34.7658	24.6951
20.2379	34.7705	24.7039
20.2302	34.7698	24.7063
20.2189	34.772	24.7121
20.2113	34.7733	24.7157
20.213	34.7748	24.7173
20.213	34.7717	24.7161
20.203	34.771	24.7192
20.1983	34.7729	24.7227
20.1941	34.7723	24.7238
20.1858	34.7711	24.7263
20.1764	34.7739	24.7317
20.1746	34.7723	24.7316
20.1723	34.7722	24.7332
20.1711	34.7711	24.7337
20.1699	34.773	24.7361
20.1699	34.7719	24.7361
20.1699	34.7729	24.7377
20.1693	34.7723	24.7384
20.1699	34.7727	24.7397
20.1699	34.7707	24.7386
20.1687	34.7716	24.7406
20.1681	34.772	24.7421
20.1669	34.7719	24.7433
20.1658	34.7728	24.7449
20.1646	34.7727	24.7459
20.1646	34.7716	24.7467
20.1646	34.7715	24.7472
20.1652	34.769	24.7456
20.1634	34.7704	24.7483
20.1622	34.7713	24.7499
20.161	34.7712	24.7514
20.1598	34.7721	24.7531
20.1604	34.7706	24.7525
20.161	34.771	24.7539
20.161	34.771	24.7544
20.161	34.7709	24.7554
20.160275	34.7718	24.7571
20.1598	34.778675	24.761825
20.1593	34.801	24.7804
