# Supplementary material for: An exclusive in-situ dataset on physicochemical parameters in the gappy northern Bay of Bengal
Source: Data Brief. 2020 Jul 14;31:106024. doi: 10.1016/j.dib.2020.106024 (PMC7525139; doi:10.1016/j.dib.2020.106024)
Supplement: Supplementary file 1 [file mmc1.zip › DATA_files/ASCII/Station_8.dat]

22.3816	30.2124	20.4842
22.384	30.2488	20.5119
22.3852	30.2442	20.509
22.3816	30.2493	20.515
22.3811	30.2553	20.5205
22.3822	30.2516	20.5181
22.3822	30.2506	20.5185
22.3828	30.2538	20.5216
22.3976	30.2918	20.547
22.3923	30.2917	20.5496
22.3905	30.2929	20.5514
22.3893	30.2946	20.554
22.3864	30.2947	20.5561
22.3846	30.2931	20.5564
22.3864	30.2909	20.5549
22.3893	30.2897	20.5541
22.3899	30.2902	20.5548
22.3899	30.2938	20.5584
22.3911	30.2948	20.5598
22.3923	30.2948	20.5607
22.3917	30.2971	20.5631
22.3923	30.2957	20.5628
22.3917	30.296	20.5643
22.3917	30.2941	20.5636
22.3905	30.2977	20.5673
22.3911	30.2944	20.5661
22.3899	30.2951	20.5676
22.3899	30.2951	20.5687
22.3905	30.2937	20.5682
22.3887	30.2958	20.571
22.3911	30.2978	20.573
22.3923	30.2988	20.5741
22.3923	30.2978	20.574
22.3923	30.2987	20.5756
22.4094	30.3145	20.5841
22.4419	30.3476	20.6006
22.5483	30.3931	20.6066
22.6506	30.4691	20.6365
22.6878	30.5374	20.6786
22.7038	30.5761	20.7045
22.7014	30.6054	20.7282
22.7191	30.6622	20.7674
22.757	30.6939	20.7815
22.7712	30.707	20.788
22.9018	30.8598	20.868
22.9898	30.947	20.9098
23.0667	31.0474	20.965
23.0868	31.0975	20.9984
23.0815	31.1002	21.0029
23.0744	31.1089	21.012
23.0744	31.1153	21.0175
23.1027	31.1411	21.0302
23.1477	31.1938	21.0581
23.2996	31.3211	21.1119
23.3628	31.375	21.1357
23.4373	31.4722	21.1885
23.4704	31.5107	21.2089
23.5673	31.6115	21.2584
23.6093	31.6582	21.2821
23.7033	31.7633	21.3353
23.8031	31.8638	21.3838
23.8392	31.9043	21.4046
23.9178	31.9869	21.4449
23.945	32.0181	21.4612
23.9834	32.0631	21.4851
23.9952	32.0808	21.4956
24.0071	32.0958	21.5047
24.0124	32.1101	21.5145
24.0165	32.1215	21.5231
24.0171	32.1292	21.5296
24.0159	32.1309	21.5318
24.0165	32.1323	21.5336
24.0183	32.1382	21.5383
24.0195	32.1391	21.5397
24.0218	32.1427	21.543
24.0224	32.1459	21.5459
24.023	32.1463	21.5466
24.0242	32.1463	21.5474
24.0248	32.1486	21.5496
24.0266	32.149	21.5504
24.0272	32.1494	21.5514
24.0266	32.1525	21.5549
24.0272	32.1547	21.5577
24.0289	32.1552	21.5581
24.0343	32.1577	21.5589
24.0425	32.1662	21.564
24.0443	32.1694	21.5666
24.0467	32.1721	21.5691
24.0508	32.1727	21.569
24.0543	32.1728	21.569
24.0555	32.1791	21.5747
24.0561	32.1805	21.5761
24.0549	32.1822	21.5786
24.0555	32.1826	21.5794
24.0573	32.1849	21.5817
24.0549	32.1838	21.5826
24.0543	32.1842	21.5837
24.0585	32.1848	21.584
24.0614	32.1853	21.5846
24.062	32.1857	21.5851
24.0632	32.1875	21.587
24.0638	32.1906	21.5905
24.065	32.1888	21.5893
24.0656	32.1893	21.5902
24.065	32.1914	21.593
24.0644	32.1927	21.5948
24.0638	32.1949	21.5975
24.0632	32.1971	21.6005
24.0632	32.1961	21.6006
24.0614	32.1955	21.6014
24.0591	32.1926	21.6007
24.0508	32.1976	21.6079
24.0402	32.1998	21.6135
24.0372	32.2028	21.6174
24.023	32.2048	21.6239
24.0142	32.2039	21.6267
24.0065	32.2039	21.6302
24.0047	32.2069	21.6336
23.9935	32.215	21.6441
23.9864	32.2237	21.6535
23.9905	32.2397	21.6656
23.9958	32.2476	21.6704
24.0053	32.2679	21.6838
24.0053	32.2706	21.6866
24.0065	32.2878	21.7003
24.0047	32.2981	21.7095
24.0059	32.3099	21.7188
24.0006	32.3545	21.7552
23.9988	32.3676	21.7664
24.0071	32.377	21.7718
24.0278	32.4046	21.7875
24.0478	32.4498	21.8169
24.12	32.5624	21.8814
24.2594	32.7676	21.9962
24.3298	32.8617	22.0477
24.3517	32.8989	22.07
24.367	32.9563	22.1095
24.3658	32.9978	22.1422
24.3611	33.0428	22.179
24.3576	33.0761	22.2057
24.3534	33.1416	22.2572
24.3647	33.1893	22.2909
24.3723	33.2723	22.352
24.3446	33.3073	22.3876
24.2931	33.3628	22.4456
24.2128	33.4127	22.508
24.1182	33.4133	22.5374
23.9805	33.4243	22.5873
23.922	33.4215	22.6034
23.9042	33.4284	22.6145
23.8699	33.4824	22.6665
23.8563	33.5091	22.6913
23.8487	33.5596	22.7331
23.8498	33.6146	22.7751
23.8333	33.6445	22.803
23.7358	33.6953	22.8713
23.6205	33.7295	22.9319
23.5774	33.742	22.9545
23.5171	33.7455	22.9754
23.4603	33.7305	22.9814
23.4373	33.7092	22.9728
23.3788	33.7122	22.9929
23.247	33.7508	23.0613
23.2511	33.7308	23.0458
23.2535	33.7271	23.0431
23.2003	33.7501	23.0769
23.0685	33.8215	23.1697
23.0584	33.8207	23.1731
22.981	33.8542	23.2214
22.8965	33.9091	23.288
22.8297	33.9522	23.3411
22.819	33.9586	23.3495
22.7688	33.9815	23.3824
22.7487	33.9933	23.3979
22.7321	34.0042	23.4117
22.715	34.0193	23.4289
22.7067	34.0304	23.4406
22.7055	34.0331	23.4437
22.7002	34.0429	23.4533
22.6866	34.059	23.4703
22.6612	34.0797	23.4941
22.6222	34.0988	23.5206
22.6051	34.1158	23.5397
22.5531	34.1517	23.5821
22.5288	34.1668	23.6014
22.4869	34.193	23.6343
22.3952	34.2583	23.7108
22.3332	34.3033	23.7629
22.2971	34.326	23.7912
22.2676	34.3445	23.8148
22.2546	34.3519	23.825
22.2546	34.35	23.8239
22.2191	34.3798	23.8576
22.212	34.3873	23.8662
22.1878	34.4017	23.8847
22.1488	34.4306	23.9185
22.1369	34.4381	23.9282
22.1086	34.4538	23.9493
22.1098	34.4519	23.948
22.0743	34.4829	23.9826
22.0306	34.5157	24.0206
22.0235	34.5041	24.0148
21.9797	34.5323	24.0491
21.9608	34.553	24.0713
21.936	34.5527	24.0786
21.7433	34.6323	24.1936
21.6133	34.6965	24.2794
21.5701	34.71	24.3024
21.498	34.7315	24.3397
21.4608	34.7442	24.3604
21.4206	34.7554	24.381
21.368	34.765	24.4039
21.3627	34.7674	24.4076
21.222	34.8175	24.4857
21.1824	34.7982	24.4829
21.1646	34.8048	24.4933
21.0334	34.8329	24.5514
21.0009	34.8106	24.5442
20.9406	34.8012	24.5541
20.8933	34.7948	24.5632
20.8567	34.7983	24.5764
20.7568	34.8183	24.6198
20.7131	34.8296	24.6408
20.6398	34.8141	24.6496
20.5819	34.8271	24.6761
20.5511	34.8199	24.6796
20.5015	34.8192	24.6935
20.4808	34.8056	24.6898
20.4353	34.8046	24.7016
20.3106	34.8321	24.7571
20.2964	34.8289	24.7593
20.2195	34.8279	24.7801
20.1876	34.8314	24.7917
20.1634	34.8206	24.7912
20.1327	34.8231	24.8021
20.1279	34.8161	24.7985
20.1096	34.8252	24.8112
20.0919	34.8299	24.8202
20.0735	34.8271	24.8238
20.06	34.8223	24.8248
20.041	34.818	24.8277
20.0204	34.8211	24.8365
19.9772	34.83	24.8551
19.9778	34.8214	24.8493
19.9612	34.8152	24.8497
19.9465	34.8363	24.8705
19.9406	34.8431	24.8783
