# Supplementary material for: An exclusive in-situ dataset on physicochemical parameters in the gappy northern Bay of Bengal
Source: Data Brief. 2020 Jul 14;31:106024. doi: 10.1016/j.dib.2020.106024 (PMC7525139; doi:10.1016/j.dib.2020.106024)
Supplement: Supplementary file 1 [file mmc1.zip › DATA_files/ASCII/Station_9.dat]

22.3444	30.175	20.4662
22.316	30.1463	20.4532
22.3107	30.1425	20.4525
22.2487	30.0812	20.4245
22.2368	30.0549	20.4083
22.2351	30.0263	20.3881
22.2339	30.0187	20.3835
22.2552	30.0114	20.3733
22.2303	30.008	20.3783
22.2315	30.0126	20.3829
22.2339	30.0147	20.3841
22.2404	30.0222	20.3891
22.2422	30.0265	20.3925
22.2392	30.0229	20.3917
22.241	30.0235	20.393
22.2516	30.0328	20.3982
22.2605	30.0461	20.407
22.2723	30.0612	20.4157
22.2652	30.0939	20.4438
22.2646	30.098	20.4474
22.2682	30.0917	20.4428
22.2581	30.0847	20.4409
22.2516	30.0705	20.4328
22.251	30.0486	20.4172
22.2552	30.0465	20.4157
22.2593	30.0576	20.4239
22.2646	30.0632	20.4273
22.2788	30.0719	20.4309
22.2894	30.1017	20.4513
22.3409	30.1506	20.475
22.4319	30.2759	20.5458
22.4662	30.3494	20.5932
22.4727	30.3643	20.6034
22.4833	30.4014	20.6294
22.4993	30.4264	20.6446
22.5294	30.4545	20.6583
22.5347	30.4609	20.6624
22.5619	30.4956	20.682
22.5796	30.51	20.6888
22.6659	30.5276	20.6789
22.7487	30.8762	20.9207
22.7983	30.9206	20.9415
22.8273	30.9528	20.9583
22.8746	31.0135	20.9919
22.9538	31.0875	21.0269
22.9875	31.13	21.0498
23.0312	31.1837	21.0789
23.1618	31.3328	21.156
23.1944	31.3547	21.1638
23.2269	31.4426	21.2219
23.3439	31.5233	21.2504
23.3687	31.5587	21.2709
23.4284	31.5691	21.2626
23.5425	31.7271	21.3503
23.5502	31.7718	21.3828
23.6187	31.929	21.4826
23.7275	32.0039	21.5086
23.7943	32.0177	21.5005
23.7978	32.0989	21.5616
23.8026	32.1427	21.5943
23.8091	32.1798	21.6217
23.8096	32.1857	21.6266
23.8079	32.1924	21.6334
23.8067	32.196	21.6368
23.8037	32.198	21.6401
23.8014	32.1969	21.6412
23.8008	32.1918	21.6386
23.8008	32.1909	21.6384
23.8002	32.2076	21.6522
23.799	32.2185	21.6615
23.799	32.2248	21.6673
23.7984	32.2379	21.678
23.7966	32.251	21.6891
23.802	32.268	21.7015
23.8096	32.2843	21.7124
23.8179	32.2973	21.7207
23.8191	32.3046	21.7267
23.8167	32.3135	21.7354
23.8156	32.318	21.74
23.8179	32.3189	21.7407
23.8209	32.3222	21.7432
23.8232	32.3259	21.7463
23.8221	32.3303	21.7508
23.8244	32.3331	21.7529
23.8309	32.3402	21.7572
23.8315	32.3397	21.7576
23.8303	32.3459	21.7639
23.8303	32.3486	21.7662
23.8292	32.354	21.7715
23.8286	32.3716	21.7861
23.8286	32.3716	21.7872
23.8333	32.3735	21.7879
23.8427	32.4204	21.8213
23.8439	32.4559	21.8486
23.8043	32.565	21.9437
23.7748	32.6377	22.0081
23.7435	32.721	22.0812
23.7299	32.7904	22.1385
23.718	32.8192	22.1646
23.7056	32.8329	22.1794
23.6696	32.8815	22.2278
23.6418	32.924	22.2688
23.6152	32.9556	22.3012
23.6099	32.9613	22.3078
23.5797	33.0314	22.3709
23.5472	33.0868	22.4232
23.5366	33.104	22.4397
23.5389	33.1012	22.438
23.5342	33.1313	22.4629
23.5413	33.1619	22.4847
23.5596	33.1903	22.5021
23.5638	33.1992	22.5083
23.5756	33.2196	22.5213
23.5833	33.2543	22.5461
23.5827	33.2822	22.5684
23.5827	33.3125	22.5919
23.6158	33.3308	22.5971
23.6814	33.3834	22.6186
23.7174	33.4314	22.6456
23.7334	33.4616	22.6643
23.7488	33.4948	22.6865
23.757	33.5033	22.6909
23.7836	33.5308	22.7045
23.7913	33.5259	22.6997
23.812	33.5441	22.7081
23.8948	33.6062	22.7316
23.9208	33.6313	22.7439
23.9355	33.6814	22.7785
23.9686	33.7093	22.791
23.9887	33.7516	22.8177
23.9663	33.7814	22.8476
23.9172	33.8021	22.8785
23.8977	33.8077	22.8896
23.8764	33.8165	22.9032
23.7736	33.858	22.9657
23.6613	33.8884	23.0226
23.6164	33.8877	23.0358
23.5927	33.8817	23.0389
23.5655	33.8766	23.0442
23.5555	33.8686	23.042
23.5425	33.872	23.0492
23.5342	33.8663	23.048
23.5023	33.862	23.0554
23.4538	33.8685	23.075
23.4326	33.8728	23.0849
23.377	33.8783	23.1063
23.3504	33.8884	23.1224
23.309	33.9109	23.1522
23.2718	33.9422	23.1881
23.2617	33.9647	23.2088
23.2564	33.978	23.2212
23.2647	33.9818	23.2224
23.2665	33.9952	23.2332
23.2588	34.0364	23.2671
23.241	34.0788	23.3056
23.2322	34.1134	23.3355
23.228	34.1343	23.3528
23.2145	34.1866	23.3975
23.2186	34.2028	23.4097
23.2322	34.2303	23.4275
23.2511	34.2537	23.4403
23.2659	34.2719	23.4504
23.2824	34.2924	23.4622
23.3055	34.3144	23.4729
23.3268	34.3331	23.4821
23.3309	34.3511	23.4953
23.3037	34.3741	23.5213
23.2558	34.3816	23.5418
