# Supplementary material for: An exclusive in-situ dataset on physicochemical parameters in the gappy northern Bay of Bengal
Source: Data Brief. 2020 Jul 14;31:106024. doi: 10.1016/j.dib.2020.106024 (PMC7525139; doi:10.1016/j.dib.2020.106024)
Supplement: Supplementary file 1 [file mmc1.zip › DATA_files/RAW_CSV/Station 1.CSV]

>>> S E A + S U N T E C H N O L O G Y G m b H <<<
=============================================================
StandardDataAcquisition SDA (C)opyright by T. Finger 1999-2018
; IntD IntT SALIN SIGMA Press Temp Vbatt
; [ Date] [ Time] [ PSU] [kg/m3] [ dbar] [ �C] [ Volt]
;
18-Mar-2020	12:31:08 PM	0.0348	-3.4672	0.1447	27.0327	12.32
18-Mar-2020	12:31:09 PM	0.0333	-3.4569	0.234	26.9925	12.33
18-Mar-2020	12:31:14 PM	4.5438	0.0422	0.4303	26.574	12.3
18-Mar-2020	12:31:14 PM	17.29	9.665	0.716	26.2389	12.32
18-Mar-2020	12:31:14 PM	25.3681	15.7564	0.948	26.1101	12.3
18-Mar-2020	12:31:14 PM	28.8951	18.4146	1.0908	26.0829	12.3
18-Mar-2020	12:31:15 PM	31.3635	20.2761	1.2337	26.0705	12.32
18-Mar-2020	12:31:16 PM	31.3877	20.2952	1.4122	26.0705	12.32
18-Mar-2020	12:31:16 PM	31.3998	20.3052	1.6264	26.0705	12.32
18-Mar-2020	12:31:17 PM	31.4071	20.3118	1.8406	26.0699	12.33
18-Mar-2020	12:31:17 PM	31.407	20.3129	2.0191	26.0687	12.33
18-Mar-2020	12:31:17 PM	31.4104	20.3166	2.2869	26.0687	12.3
18-Mar-2020	12:31:17 PM	31.4163	20.3224	2.4297	26.0663	12.32
18-Mar-2020	12:31:18 PM	31.4286	20.3317	2.626	26.0687	12.33
18-Mar-2020	12:31:32 PM	31.4542	20.3435	2.8224	26.0959	12.3
18-Mar-2020	12:31:32 PM	31.4562	20.3466	3.0723	26.0941	12.33
18-Mar-2020	12:31:32 PM	31.4578	20.3494	3.3401	26.0929	12.32
18-Mar-2020	12:31:32 PM	31.4589	20.3519	3.4472	26.0888	12.32
18-Mar-2020	12:31:32 PM	31.461	20.3572	3.6435	26.0793	12.33
18-Mar-2020	12:31:33 PM	31.4581	20.3573	3.9113	26.0758	12.3
18-Mar-2020	12:31:33 PM	31.4585	20.3609	4.0719	26.0675	12.33
18-Mar-2020	12:31:33 PM	31.4571	20.3637	4.2326	26.0569	12.29
18-Mar-2020	12:31:34 PM	31.4631	20.3746	4.429	26.0391	12.32
18-Mar-2020	12:31:36 PM	31.4614	20.3706	4.6789	26.0515	12.33
18-Mar-2020	12:31:36 PM	31.4642	20.3747	4.8574	26.0474	12.32
18-Mar-2020	12:31:36 PM	31.4595	20.3714	5.0359	26.0492	12.35
18-Mar-2020	12:31:36 PM	31.4616	20.3844	5.2679	26.0155	12.33
18-Mar-2020	12:31:37 PM	31.4671	20.395	5.4643	25.9972	12.35
18-Mar-2020	12:31:37 PM	31.4684	20.4022	5.6785	25.98	12.33
18-Mar-2020	12:31:37 PM	31.4695	20.4074	5.857	25.9682	12.32
18-Mar-2020	12:31:37 PM	31.4665	20.4103	6.089	25.9546	12.33
18-Mar-2020	12:31:37 PM	31.4685	20.4214	6.2854	25.9262	12.3
18-Mar-2020	12:31:38 PM	31.4719	20.4354	6.4996	25.892	12.3
18-Mar-2020	12:31:38 PM	31.4689	20.4414	6.7316	25.8683	12.33
18-Mar-2020	12:31:38 PM	31.4729	20.4604	6.9637	25.8193	12.32
18-Mar-2020	12:31:38 PM	31.4748	20.4665	7.1243	25.8063	12.32
18-Mar-2020	12:31:39 PM	31.4757	20.4727	7.3207	25.7909	12.32
18-Mar-2020	12:31:39 PM	31.4772	20.4778	7.4456	25.7797	12.32
18-Mar-2020	12:31:39 PM	31.4775	20.4851	7.7134	25.7602	12.32
18-Mar-2020	12:31:39 PM	31.4787	20.4893	7.874	25.7519	12.32
18-Mar-2020	12:31:39 PM	31.4795	20.4934	8.0525	25.743	12.35
18-Mar-2020	12:31:40 PM	31.4821	20.4989	8.2667	25.7341	12.3
18-Mar-2020	12:31:40 PM	31.4843	20.5033	8.4631	25.7282	12.35
18-Mar-2020	12:31:40 PM	31.4893	20.5096	8.7308	25.7235	12.35
18-Mar-2020	12:31:40 PM	31.4912	20.5127	8.8915	25.7206	12.3
18-Mar-2020	12:31:41 PM	31.4937	20.516	9.07	25.7182	12.33
18-Mar-2020	12:31:41 PM	31.4965	20.5205	9.3912	25.7152	12.35
18-Mar-2020	12:31:41 PM	31.4977	20.5223	9.4805	25.7135	12.33
18-Mar-2020	12:31:41 PM	31.5014	20.5268	9.6768	25.7105	12.33
18-Mar-2020	12:31:42 PM	31.506	20.5329	9.9981	25.7064	12.33
18-Mar-2020	12:31:42 PM	31.5101	20.538	10.2123	25.7028	12.3
18-Mar-2020	12:31:42 PM	31.5126	20.541	10.3016	25.7005	12.35
18-Mar-2020	12:31:43 PM	31.5171	20.5465	10.4801	25.6963	12.35
18-Mar-2020	12:31:48 PM	31.5222	20.5521	10.7478	25.694	12.32
18-Mar-2020	12:31:49 PM	31.5224	20.554	10.9263	25.691	12.32
18-Mar-2020	12:31:51 PM	31.5284	20.5598	11.0691	25.6886	12.35
18-Mar-2020	12:31:51 PM	31.5283	20.5609	11.2654	25.6875	12.33
18-Mar-2020	12:33:18 PM	31.5392	20.5697	11.4975	25.6892	12.29
18-Mar-2020	12:33:19 PM	31.5407	20.5731	11.783	25.6857	12.32
18-Mar-2020	12:33:19 PM	31.5419	20.5749	11.8723	25.6839	12.32
18-Mar-2020	12:33:19 PM	31.543	20.5777	12.1043	25.681	12.35
18-Mar-2020	12:33:19 PM	31.5441	20.5806	12.3185	25.6768	12.33
18-Mar-2020	12:33:19 PM	31.5456	20.5839	12.5684	25.6733	12.32
18-Mar-2020	12:33:20 PM	31.5466	20.5867	12.8183	25.6703	12.3
18-Mar-2020	12:33:20 PM	31.5474	20.5883	12.9611	25.6691	12.32
18-Mar-2020	12:33:20 PM	31.5495	20.5911	13.1217	25.6674	12.33
18-Mar-2020	12:33:20 PM	31.5502	20.5927	13.2823	25.6662	12.29
18-Mar-2020	12:33:20 PM	31.5523	20.5956	13.5322	25.6656	12.32
18-Mar-2020	12:33:20 PM	31.5552	20.5994	13.7999	25.6638	12.32
18-Mar-2020	12:33:21 PM	31.5573	20.6019	13.8892	25.662	12.32
18-Mar-2020	12:33:21 PM	31.5632	20.6083	14.0855	25.6585	12.29
18-Mar-2020	12:33:21 PM	31.5704	20.6158	14.3532	25.6555	12.29
18-Mar-2020	12:33:21 PM	31.5773	20.6221	14.5139	25.6544	12.33
18-Mar-2020	12:33:22 PM	31.5948	20.6361	14.7281	25.6544	12.32
18-Mar-2020	12:33:22 PM	31.5956	20.6375	14.8887	25.6544	12.32
18-Mar-2020	12:33:22 PM	31.5986	20.6409	15.1207	25.6538	12.33
18-Mar-2020	12:33:23 PM	31.6012	20.6437	15.3349	25.6538	12.32
18-Mar-2020	12:33:23 PM	31.6037	20.6469	15.5491	25.6526	12.32
18-Mar-2020	12:33:23 PM	31.6097	20.6527	15.7454	25.6514	12.33
18-Mar-2020	12:33:23 PM	31.6142	20.6559	15.8882	25.6538	12.29
18-Mar-2020	12:33:23 PM	31.6285	20.6655	16.1202	25.6609	12.29
18-Mar-2020	12:33:24 PM	31.6451	20.6759	16.3344	25.6709	12.32
18-Mar-2020	12:33:24 PM	31.6609	20.6856	16.5307	25.681	12.32
18-Mar-2020	12:33:24 PM	31.6798	20.6969	16.7449	25.694	12.33
18-Mar-2020	12:33:24 PM	31.7002	20.7089	17.0304	25.7087	12.32
18-Mar-2020	12:33:24 PM	31.7101	20.7148	17.1732	25.7158	12.32
18-Mar-2020	12:33:25 PM	31.7419	20.735	17.4231	25.7318	12.33
18-Mar-2020	12:33:25 PM	31.7544	20.7428	17.548	25.7389	12.32
18-Mar-2020	12:33:25 PM	31.775	20.7559	17.7444	25.7495	12.29
18-Mar-2020	12:33:25 PM	31.8066	20.7768	18.0299	25.7631	12.33
18-Mar-2020	12:33:25 PM	31.8186	20.7852	18.1013	25.7661	12.32
18-Mar-2020	12:33:26 PM	31.8406	20.8014	18.3512	25.7708	12.32
18-Mar-2020	12:33:26 PM	31.8555	20.813	18.5296	25.772	12.32
18-Mar-2020	12:33:26 PM	31.8722	20.8285	18.726	25.7655	12.33
18-Mar-2020	12:33:26 PM	31.8981	20.8572	18.9401	25.7383	12.3
18-Mar-2020	12:33:26 PM	31.9147	20.877	19.19	25.7182	12.33
18-Mar-2020	12:33:27 PM	31.9352	20.9026	19.3685	25.6875	12.33
18-Mar-2020	12:33:27 PM	31.9654	20.9421	19.5826	25.6354	12.3
18-Mar-2020	12:33:27 PM	32.0181	21.0045	19.8682	25.5651	12.33
18-Mar-2020	12:33:27 PM	32.0697	21.0585	19.9396	25.5166	12.33
18-Mar-2020	12:33:28 PM	32.1888	21.1887	20.2251	25.3878	12.29
18-Mar-2020	12:33:28 PM	32.2203	21.2485	20.3501	25.2708	12.32
18-Mar-2020	12:33:30 PM	32.2327	21.2783	20.5285	25.2057	12.33
18-Mar-2020	12:33:31 PM	32.2075	21.2661	20.7427	25.1862	12.32
18-Mar-2020	12:33:31 PM	32.2044	21.2706	20.9569	25.1667	12.32
18-Mar-2020	12:33:32 PM	32.2108	21.281	21.1889	25.1514	12.32
18-Mar-2020	12:33:33 PM	32.2173	21.2911	21.3316	25.136	12.32
18-Mar-2020	12:33:33 PM	32.2165	21.2935	21.5458	25.1295	12.33
18-Mar-2020	12:35:10 PM	32.2343	21.3201	21.7243	25.0881	12.32
18-Mar-2020	12:35:10 PM	32.2399	21.3293	21.9563	25.0751	12.32
18-Mar-2020	12:35:11 PM	32.247	21.3389	22.1704	25.0639	12.33
18-Mar-2020	12:35:11 PM	32.2691	21.3632	22.3489	25.0414	12.3
18-Mar-2020	12:35:12 PM	32.291	21.3829	22.5274	25.0331	12.35
18-Mar-2020	12:35:14 PM	32.3032	21.3914	22.7415	25.0385	12.33
18-Mar-2020	12:35:16 PM	32.3093	21.397	22.9557	25.0385	12.29
18-Mar-2020	12:35:17 PM	32.3141	21.4019	23.1341	25.0367	12.29
18-Mar-2020	12:35:17 PM	32.3175	21.4062	23.3661	25.0343	12.33
18-Mar-2020	12:35:17 PM	32.3231	21.412	23.5982	25.0326	12.29
18-Mar-2020	12:35:18 PM	32.3279	21.4171	23.7588	25.0296	12.33
18-Mar-2020	12:35:18 PM	32.3422	21.4314	24.0265	25.0219	12.3
18-Mar-2020	12:35:18 PM	32.3478	21.4371	24.1514	25.019	12.32
18-Mar-2020	12:35:18 PM	32.3658	21.4566	24.3655	25.0024	12.32
18-Mar-2020	12:35:19 PM	32.4115	21.4964	24.544	24.987	12.33
18-Mar-2020	12:35:20 PM	32.4683	21.5565	24.7403	24.9327	12.3
18-Mar-2020	12:35:20 PM	32.4891	21.5814	24.9366	24.9049	12.3
18-Mar-2020	12:35:21 PM	32.5296	21.6318	25.2578	24.8434	12.3
18-Mar-2020	12:35:21 PM	32.5355	21.6396	25.3828	24.834	12.33
18-Mar-2020	12:35:21 PM	32.5551	21.6632	25.5434	24.8068	12.33
18-Mar-2020	12:35:26 PM	32.5797	21.6897	25.7575	24.7837	12.32
18-Mar-2020	12:35:27 PM	32.6002	21.7102	25.9895	24.7701	12.3
18-Mar-2020	12:35:27 PM	32.6159	21.7256	26.1501	24.7607	12.3
18-Mar-2020	12:35:27 PM	32.6316	21.7417	26.3821	24.75	12.33
18-Mar-2020	12:35:28 PM	32.6416	21.7523	26.5606	24.7423	12.33
18-Mar-2020	12:35:28 PM	32.6521	21.7634	26.8104	24.7353	12.33
18-Mar-2020	12:35:28 PM	32.6586	21.7705	26.9532	24.7299	12.3
18-Mar-2020	12:35:29 PM	32.665	21.778	27.1852	24.7246	12.3
18-Mar-2020	12:35:29 PM	32.6742	21.7875	27.435	24.7193	12.3
18-Mar-2020	12:35:30 PM	32.679	21.793	27.5778	24.7152	12.29
18-Mar-2020	12:35:30 PM	32.6881	21.8026	27.7562	24.7087	12.29
18-Mar-2020	12:35:31 PM	32.6951	21.8095	27.9525	24.7063	12.33
18-Mar-2020	12:35:32 PM	32.7025	21.8177	28.2024	24.701	12.33
18-Mar-2020	12:35:33 PM	32.7187	21.8337	28.363	24.6909	12.32
18-Mar-2020	12:35:33 PM	32.7387	21.8551	28.6128	24.6732	12.29
18-Mar-2020	12:35:34 PM	32.7662	21.8836	28.8091	24.6501	12.32
18-Mar-2020	12:35:35 PM	32.8274	21.9422	29.0232	24.6117	12.35
18-Mar-2020	12:35:35 PM	32.8708	21.9819	29.166	24.5904	12.29
18-Mar-2020	12:35:36 PM	32.9913	22.0793	29.3801	24.5721	12.3
18-Mar-2020	12:35:37 PM	33.0476	22.1216	29.5943	24.5763	12.29
18-Mar-2020	12:35:38 PM	33.0606	22.132	29.7727	24.5768	12.32
18-Mar-2020	12:35:38 PM	33.0787	22.1454	29.969	24.5804	12.32
18-Mar-2020	12:35:38 PM	33.1202	22.1759	30.1653	24.5863	12.3
18-Mar-2020	12:35:40 PM	33.1535	22.2015	30.4152	24.5887	12.35
18-Mar-2020	12:35:42 PM	33.1696	22.2155	30.6114	24.5851	12.33
18-Mar-2020	12:35:43 PM	33.1842	22.2299	30.7899	24.5763	12.32
18-Mar-2020	12:35:45 PM	33.1974	22.2439	30.9862	24.5656	12.29
18-Mar-2020	12:35:48 PM	33.2166	22.2666	31.236	24.542	12.33
18-Mar-2020	12:35:53 PM	33.2185	22.2723	31.3788	24.5296	12.32
18-Mar-2020	12:36:01 PM	33.2157	22.2714	31.5751	24.5284	12.32
18-Mar-2020	12:36:02 PM	33.2241	22.2803	31.7892	24.5231	12.32
18-Mar-2020	12:36:03 PM	33.2662	22.3165	32.0033	24.5112	12.29
18-Mar-2020	12:36:04 PM	33.3085	22.3499	32.2353	24.5101	12.29
18-Mar-2020	12:36:04 PM	33.4094	22.43	32.3959	24.4994	12.27
18-Mar-2020	12:36:05 PM	33.4308	22.4512	32.5922	24.4852	12.32
18-Mar-2020	12:36:06 PM	33.4361	22.4572	32.8242	24.4817	12.32
18-Mar-2020	12:36:06 PM	33.4409	22.4635	32.9848	24.4752	12.32
18-Mar-2020	12:36:07 PM	33.4456	22.4709	33.2524	24.4663	12.32
18-Mar-2020	12:36:07 PM	33.4544	22.4809	33.3952	24.4569	12.33
18-Mar-2020	12:36:08 PM	33.4916	22.5144	33.6093	24.4421	12.29
18-Mar-2020	12:36:08 PM	33.5241	22.5404	33.7878	24.4397	12.33
18-Mar-2020	12:36:08 PM	33.5455	22.5619	34.0376	24.4255	12.35
18-Mar-2020	12:36:09 PM	33.5546	22.575	34.216	24.4072	12.3
18-Mar-2020	12:36:10 PM	33.561	22.5855	34.4123	24.3913	12.33
18-Mar-2020	12:36:10 PM	33.5665	22.597	34.6264	24.3694	12.3
18-Mar-2020	12:36:11 PM	33.5957	22.6304	34.8049	24.3339	12.32
18-Mar-2020	12:36:11 PM	33.6948	22.7111	35.0368	24.318	12.29
18-Mar-2020	12:36:12 PM	33.7774	22.7633	35.2331	24.3552	12.33
18-Mar-2020	12:36:12 PM	33.8816	22.8245	35.4115	24.4167	12.33
18-Mar-2020	12:36:12 PM	33.9896	22.8906	35.697	24.4728	12.32
18-Mar-2020	12:36:13 PM	34.0477	22.929	35.8041	24.4929	12.32
18-Mar-2020	12:36:13 PM	34.0703	22.9474	36.0182	24.4917	12.3
18-Mar-2020	12:36:13 PM	34.1068	22.983	36.1967	24.4675	12.33
18-Mar-2020	12:36:14 PM	34.1351	23.0144	36.4465	24.4374	12.32
18-Mar-2020	12:36:14 PM	34.1539	23.0403	36.6071	24.4007	12.32
18-Mar-2020	12:36:15 PM	34.1788	23.0804	36.8033	24.3321	12.33
18-Mar-2020	12:36:15 PM	34.1975	23.1155	37.0175	24.2648	12.32
18-Mar-2020	12:36:16 PM	34.2164	23.157	37.2316	24.1767	12.32
18-Mar-2020	12:36:16 PM	34.229	23.1987	37.4279	24.0709	12.29
18-Mar-2020	12:36:19 PM	34.2255	23.2044	37.6063	24.0455	12.29
18-Mar-2020	12:36:20 PM	34.2308	23.216	37.8383	24.023	12.3
18-Mar-2020	12:36:20 PM	34.2348	23.2247	38.0702	24.0071	12.3
18-Mar-2020	12:36:21 PM	34.2405	23.2345	38.2308	23.9911	12.33
18-Mar-2020	12:36:21 PM	34.2395	23.2367	38.4271	23.984	12.33
18-Mar-2020	12:36:22 PM	34.2385	23.2371	38.6234	23.9828	12.32
18-Mar-2020	12:36:22 PM	34.2421	23.2428	38.8196	23.9757	12.32
18-Mar-2020	12:36:22 PM	34.2479	23.25	39.0337	23.9692	12.3
18-Mar-2020	12:36:23 PM	34.2551	23.2597	39.2122	23.9574	12.33
18-Mar-2020	12:36:23 PM	34.2796	23.2912	39.462	23.9172	12.3
18-Mar-2020	12:36:24 PM	34.3	23.3176	39.6226	23.8824	12.29
18-Mar-2020	12:36:28 PM	34.3035	23.3267	39.8188	23.8634	12.29
18-Mar-2020	12:36:29 PM	34.3238	23.3565	40.0508	23.8179	12.32
18-Mar-2020	12:36:29 PM	34.3292	23.3672	40.2292	23.7978	12.32
18-Mar-2020	12:36:29 PM	34.3396	23.3805	40.479	23.7831	12.3
18-Mar-2020	12:36:30 PM	34.3478	23.3897	40.6217	23.7748	12.3
18-Mar-2020	12:36:30 PM	34.3683	23.415	40.8359	23.7446	12.3
18-Mar-2020	12:36:31 PM	34.3782	23.4334	41.0321	23.7104	12.32
18-Mar-2020	12:36:31 PM	34.3844	23.4474	41.2284	23.682	12.3
18-Mar-2020	12:36:32 PM	34.3898	23.4576	41.4603	23.6642	12.33
18-Mar-2020	12:36:32 PM	34.3897	23.4604	41.6388	23.6572	12.3
18-Mar-2020	12:36:33 PM	34.3972	23.4807	41.8529	23.6105	12.3
18-Mar-2020	12:36:36 PM	34.4291	23.5298	42.0313	23.5277	12.32
18-Mar-2020	12:36:37 PM	34.4289	23.5409	42.2454	23.4922	12.27
18-Mar-2020	12:36:37 PM	34.4315	23.55	42.4417	23.471	12.32
18-Mar-2020	12:36:40 PM	34.4391	23.5649	42.6736	23.4432	12.29
18-Mar-2020	12:36:41 PM	34.4409	23.571	42.9056	23.4302	12.33
18-Mar-2020	12:36:42 PM	34.4417	23.5749	43.0305	23.4207	12.29
18-Mar-2020	12:36:42 PM	34.447	23.589	43.2981	23.39	12.35
18-Mar-2020	12:36:43 PM	34.4543	23.6003	43.4408	23.3723	12.33
18-Mar-2020	12:36:44 PM	34.4698	23.6242	43.6906	23.3344	12.32
18-Mar-2020	12:36:44 PM	34.4706	23.632	43.8512	23.312	12.33
18-Mar-2020	12:36:45 PM	34.4815	23.6508	44.0653	23.2789	12.29
18-Mar-2020	12:36:45 PM	34.4907	23.6633	44.2437	23.2623	12.3
18-Mar-2020	12:36:46 PM	34.4887	23.6647	44.44	23.2552	12.3
18-Mar-2020	12:36:46 PM	34.5002	23.6823	44.6362	23.2275	12.3
18-Mar-2020	12:36:47 PM	34.5065	23.6937	44.9039	23.2085	12.32
18-Mar-2020	12:36:47 PM	34.5087	23.701	45.0466	23.1914	12.29
18-Mar-2020	12:36:48 PM	34.5053	23.7018	45.2428	23.1825	12.35
18-Mar-2020	12:36:48 PM	34.5033	23.705	45.4569	23.1695	12.32
18-Mar-2020	12:36:49 PM	34.5082	23.7193	45.6532	23.1358	12.3
18-Mar-2020	12:36:49 PM	34.5136	23.7335	45.8495	23.1039	12.32
18-Mar-2020	12:36:50 PM	34.5236	23.7542	46.0457	23.0614	12.3
18-Mar-2020	12:36:50 PM	34.5286	23.7642	46.2598	23.043	12.29
18-Mar-2020	12:36:51 PM	34.5395	23.7873	46.4561	22.9946	12.3
18-Mar-2020	12:36:51 PM	34.5457	23.8076	46.688	22.9437	12.33
18-Mar-2020	12:36:52 PM	34.5447	23.8107	46.8843	22.9331	12.33
18-Mar-2020	12:36:52 PM	34.556	23.8392	47.1162	22.8675	12.32
18-Mar-2020	12:36:53 PM	34.5567	23.8506	47.2946	22.832	12.3
18-Mar-2020	12:36:53 PM	34.557	23.8545	47.4552	22.822	12.32
18-Mar-2020	12:36:53 PM	34.555	23.8596	47.6693	22.8019	12.32
18-Mar-2020	12:36:54 PM	34.5539	23.863	47.8655	22.7901	12.29
18-Mar-2020	12:36:54 PM	34.5533	23.8667	48.0618	22.7788	12.32
18-Mar-2020	12:36:55 PM	34.5539	23.8818	48.3294	22.7316	12.33
18-Mar-2020	12:36:55 PM	34.5508	23.8895	48.4721	22.6985	12.27
18-Mar-2020	12:36:55 PM	34.5491	23.8987	48.6684	22.6648	12.3
18-Mar-2020	12:36:56 PM	34.5484	23.9073	48.8646	22.6358	12.32
18-Mar-2020	12:36:56 PM	34.5519	23.92	49.0787	22.6039	12.32
18-Mar-2020	12:36:56 PM	34.5541	23.9257	49.2749	22.5927	12.29
18-Mar-2020	12:36:57 PM	34.5583	23.9307	49.5069	22.5897	12.35
18-Mar-2020	12:36:57 PM	34.5587	23.9316	49.6674	22.5903	12.32
18-Mar-2020	12:36:57 PM	34.5619	23.9351	49.8815	22.5897	12.32
18-Mar-2020	12:37:00 PM	34.5732	23.9442	50.0956	22.5909	12.32
