# Supplementary material for: An exclusive in-situ dataset on physicochemical parameters in the gappy northern Bay of Bengal
Source: Data Brief. 2020 Jul 14;31:106024. doi: 10.1016/j.dib.2020.106024 (PMC7525139; doi:10.1016/j.dib.2020.106024)
Supplement: Supplementary file 1 [file mmc1.zip › DATA_files/RAW_CSV/Station 10.CSV]

>>> S E A + S U N T E C H N O L O G Y G m b H <<<
=============================================================
StandardDataAcquisition SDA (C)opyright by T. Finger 1999-2018
; IntD IntT SALIN SIGMA Press Temp Vbatt
; [ Date] [ Time] [ PSU] [kg/m3] [ dbar] [ �C] [ Volt]
;
09-Feb-2020	11:56:42 AM	0.0263	-2.5506	0.3232	23.468	12.32
09-Feb-2020	11:57:15 AM	0.3199	-1.9104	0.5017	21.6824	12.3
09-Feb-2020	11:57:15 AM	10.2978	5.5295	0.6267	22.092	12.33
09-Feb-2020	11:57:15 AM	20.3129	13.0181	0.8945	22.3243	12.27
09-Feb-2020	11:57:16 AM	25.5715	16.9725	1.0373	22.3846	12.32
09-Feb-2020	11:57:16 AM	28.5569	19.2267	1.2158	22.4	12.32
09-Feb-2020	11:57:20 AM	29.0641	19.6114	1.4479	22.4006	12.32
09-Feb-2020	11:57:24 AM	29.5201	19.9569	1.6978	22.4035	12.32
09-Feb-2020	11:57:24 AM	29.5227	19.9599	1.8584	22.4023	12.32
09-Feb-2020	11:57:24 AM	29.5244	19.9622	2.0191	22.4011	12.3
09-Feb-2020	11:57:24 AM	29.5252	19.9626	2.2333	22.4053	12.32
09-Feb-2020	11:57:29 AM	29.542	19.977	2.4475	22.4023	12.32
09-Feb-2020	11:57:30 AM	29.5341	19.9706	2.6439	22.4071	12.3
09-Feb-2020	11:57:42 AM	29.5459	19.981	2.8938	22.4059	12.3
09-Feb-2020	11:57:42 AM	29.5485	19.9839	3.0366	22.4047	12.29
09-Feb-2020	11:57:43 AM	29.5487	19.9859	3.3401	22.4029	12.32
09-Feb-2020	11:57:43 AM	29.549	19.987	3.5007	22.4023	12.3
09-Feb-2020	11:57:43 AM	29.5502	19.9891	3.6614	22.4006	12.3
09-Feb-2020	11:57:43 AM	29.5514	19.9916	4.0005	22.4	12.3
09-Feb-2020	11:57:43 AM	29.5506	19.9917	4.2505	22.4011	12.3
09-Feb-2020	11:57:43 AM	29.5501	19.9923	4.5004	22.4017	12.3
09-Feb-2020	11:57:43 AM	29.5514	19.9941	4.661	22.4011	12.32
09-Feb-2020	11:57:44 AM	29.5508	19.9953	5.0537	22.4017	12.27
09-Feb-2020	11:57:44 AM	29.5502	19.9966	5.4286	22.4011	12.3
09-Feb-2020	11:57:44 AM	29.5511	19.9978	5.5535	22.4011	12.32
09-Feb-2020	11:57:44 AM	29.5511	19.9985	5.7142	22.4011	12.3
09-Feb-2020	11:57:44 AM	29.5506	19.9986	5.857	22.4017	12.32
09-Feb-2020	11:57:44 AM	29.5504	20.0002	6.1783	22.4006	12.27
09-Feb-2020	11:57:45 AM	29.5509	20.0013	6.3925	22.4011	12.32
09-Feb-2020	11:57:45 AM	29.5504	20.0013	6.4996	22.4017	12.3
09-Feb-2020	11:57:45 AM	29.5509	20.0027	6.7852	22.4023	12.25
09-Feb-2020	11:57:45 AM	29.5517	20.0042	6.9637	22.4023	12.3
09-Feb-2020	11:57:45 AM	29.5526	20.0055	7.1065	22.4023	12.33
09-Feb-2020	11:57:45 AM	29.5547	20.0084	7.3207	22.4006	12.29
09-Feb-2020	11:57:45 AM	29.5561	20.01	7.4813	22.4011	12.3
09-Feb-2020	11:57:45 AM	29.5611	20.0148	7.6598	22.4006	12.3
09-Feb-2020	11:57:46 AM	29.5675	20.0205	7.8562	22.4006	12.3
09-Feb-2020	11:57:46 AM	29.5775	20.0281	8.1239	22.4047	12.3
09-Feb-2020	11:57:46 AM	29.5837	20.0331	8.3203	22.4065	12.32
09-Feb-2020	11:57:46 AM	29.6019	20.0464	8.6416	22.4136	12.29
09-Feb-2020	11:57:46 AM	29.6148	20.0554	8.7308	22.4177	12.3
09-Feb-2020	11:57:46 AM	29.6234	20.0619	8.9629	22.4212	12.3
09-Feb-2020	11:57:46 AM	29.643	20.0758	9.1592	22.4277	12.3
09-Feb-2020	11:57:46 AM	29.6735	20.0945	9.2663	22.4455	12.32
09-Feb-2020	11:57:47 AM	29.7799	20.1611	9.6768	22.5022	12.3
09-Feb-2020	11:57:47 AM	29.9509	20.2652	10.016	22.5992	12.3
09-Feb-2020	11:57:47 AM	30.0461	20.3267	10.1766	22.6393	12.29
09-Feb-2020	11:57:47 AM	30.1599	20.3959	10.373	22.7032	12.3
09-Feb-2020	11:57:47 AM	30.2993	20.4797	10.5158	22.783	12.29
09-Feb-2020	11:57:47 AM	30.423	20.5552	10.6942	22.8504	12.32
09-Feb-2020	11:57:48 AM	30.6442	20.6912	10.962	22.9662	12.3
09-Feb-2020	11:57:48 AM	30.7503	20.7575	11.1405	23.0182	12.3
09-Feb-2020	11:57:48 AM	30.8636	20.8275	11.319	23.0767	12.29
09-Feb-2020	11:57:48 AM	31.0808	20.9622	11.6045	23.1855	12.3
09-Feb-2020	11:57:48 AM	31.2132	21.0486	11.8009	23.2369	12.3
09-Feb-2020	11:57:48 AM	31.3763	21.1533	12.0151	23.3055	12.3
09-Feb-2020	11:57:48 AM	31.4496	21.2011	12.1222	23.3338	12.3
09-Feb-2020	11:57:49 AM	31.5109	21.2441	12.2828	23.348	12.32
09-Feb-2020	11:57:49 AM	31.5922	21.3055	12.6041	23.3533	12.29
09-Feb-2020	11:57:49 AM	31.6269	21.3263	12.7112	23.374	12.33
09-Feb-2020	11:57:49 AM	31.6539	21.3384	12.8718	23.4054	12.3
09-Feb-2020	11:57:49 AM	31.6992	21.3603	13.1931	23.4532	12.29
09-Feb-2020	11:57:49 AM	31.7213	21.3722	13.3359	23.4722	12.32
09-Feb-2020	11:57:50 AM	31.7643	21.3958	13.5501	23.5064	12.33
09-Feb-2020	11:57:50 AM	31.78	21.4031	13.7464	23.5253	12.3
09-Feb-2020	11:57:50 AM	31.7949	21.4107	13.8892	23.5401	12.3
09-Feb-2020	11:57:50 AM	31.8166	21.4245	14.1569	23.5531	12.27
09-Feb-2020	11:57:50 AM	31.8247	21.4319	14.3532	23.5519	12.33
09-Feb-2020	11:57:50 AM	31.8315	21.4376	14.5139	23.5525	12.3
09-Feb-2020	11:57:50 AM	31.8521	21.4491	14.8173	23.5709	12.29
09-Feb-2020	11:57:51 AM	31.8642	21.4548	14.9244	23.5845	12.3
09-Feb-2020	11:57:51 AM	31.876	21.4598	15.1029	23.601	12.3
09-Feb-2020	11:57:51 AM	31.9039	21.4718	15.4241	23.6371	12.32
09-Feb-2020	11:57:51 AM	31.917	21.4777	15.5491	23.653	12.3
09-Feb-2020	11:57:51 AM	31.9372	21.4879	15.7989	23.6743	12.32
09-Feb-2020	11:57:51 AM	31.9483	21.4933	15.9417	23.6867	12.32
09-Feb-2020	11:57:51 AM	31.9579	21.4982	16.1024	23.6973	12.27
09-Feb-2020	11:57:52 AM	31.9666	21.5028	16.2987	23.7068	12.3
09-Feb-2020	11:57:52 AM	31.9824	21.5109	16.5486	23.7239	12.29
09-Feb-2020	11:57:52 AM	31.9892	21.5144	16.727	23.7322	12.32
09-Feb-2020	11:57:52 AM	32.0022	21.5236	16.9769	23.7381	12.29
09-Feb-2020	11:57:52 AM	32.0073	21.5274	17.1732	23.7411	12.3
09-Feb-2020	11:57:52 AM	32.0166	21.5341	17.4052	23.7458	12.29
09-Feb-2020	11:57:53 AM	32.019	21.5355	17.5837	23.75	12.3
09-Feb-2020	11:57:53 AM	32.0237	21.5383	17.7265	23.7547	12.29
09-Feb-2020	11:57:53 AM	32.0336	21.5421	17.9764	23.7712	12.33
09-Feb-2020	11:57:53 AM	32.038	21.5443	18.1548	23.7777	12.3
09-Feb-2020	11:57:53 AM	32.0454	21.5498	18.4583	23.7825	12.3
09-Feb-2020	11:57:53 AM	32.0488	21.5519	18.6189	23.7866	12.3
09-Feb-2020	11:57:54 AM	32.0601	21.5558	18.8509	23.8061	12.33
09-Feb-2020	11:57:54 AM	32.0718	21.5633	18.9758	23.8126	12.3
09-Feb-2020	11:57:54 AM	32.1045	21.5892	19.2614	23.8126	12.33
09-Feb-2020	11:57:54 AM	32.1448	21.616	19.4934	23.8286	12.32
09-Feb-2020	11:57:54 AM	32.1643	21.6287	19.5648	23.8368	12.3
09-Feb-2020	11:57:54 AM	32.2007	21.6567	19.8325	23.8392	12.27
09-Feb-2020	11:57:55 AM	32.2244	21.6778	19.9753	23.8303	12.32
09-Feb-2020	11:57:55 AM	32.2546	21.7056	20.1537	23.8162	12.29
09-Feb-2020	11:57:55 AM	32.3057	21.7563	20.4036	23.7783	12.3
09-Feb-2020	11:57:55 AM	32.3445	21.7949	20.6535	23.75	12.3
09-Feb-2020	11:57:55 AM	32.3645	21.8167	20.8319	23.7299	12.3
09-Feb-2020	11:57:55 AM	32.3831	21.8381	20.9747	23.7068	12.3
09-Feb-2020	11:57:56 AM	32.4397	21.9035	21.2424	23.6329	12.29
09-Feb-2020	11:57:56 AM	32.4731	21.9414	21.3495	23.591	12.3
09-Feb-2020	11:57:56 AM	32.5498	22.0303	21.635	23.4887	12.3
09-Feb-2020	11:57:56 AM	32.587	22.072	21.8135	23.4444	12.3
09-Feb-2020	11:57:56 AM	32.6492	22.1378	22.0098	23.3823	12.32
09-Feb-2020	11:57:56 AM	32.6768	22.1661	22.1347	23.3587	12.32
09-Feb-2020	11:57:57 AM	32.7096	22.2008	22.3846	23.3279	12.3
09-Feb-2020	11:57:57 AM	32.7215	22.2105	22.5452	23.3279	12.32
09-Feb-2020	11:57:57 AM	32.7578	22.2428	22.7772	23.3149	12.29
09-Feb-2020	11:57:57 AM	32.784	22.2674	23.0271	23.3019	12.3
09-Feb-2020	11:57:57 AM	32.8277	22.2982	23.2055	23.3126	12.33
09-Feb-2020	11:57:57 AM	32.8576	22.3181	23.3661	23.3244	12.3
09-Feb-2020	11:57:58 AM	32.8958	22.3443	23.6695	23.3386	12.3
09-Feb-2020	11:57:58 AM	32.9204	22.3622	23.7945	23.3427	12.32
09-Feb-2020	11:57:58 AM	32.9598	22.3941	23.9372	23.338	12.27
09-Feb-2020	11:57:58 AM	32.9818	22.4162	24.1514	23.322	12.3
09-Feb-2020	11:57:59 AM	33.009	22.4457	24.3477	23.2942	12.32
09-Feb-2020	11:58:01 AM	33.0982	22.5338	24.544	23.2257	12.32
09-Feb-2020	11:58:02 AM	33.1446	22.5851	24.7403	23.1725	12.32
09-Feb-2020	11:58:02 AM	33.1846	22.6223	24.9902	23.1524	12.29
09-Feb-2020	11:58:02 AM	33.2338	22.6636	25.2578	23.1423	12.3
09-Feb-2020	11:58:02 AM	33.2449	22.6728	25.3649	23.1412	12.3
09-Feb-2020	11:58:03 AM	33.2546	22.6805	25.5612	23.1429	12.29
09-Feb-2020	11:58:04 AM	33.2943	22.7126	25.7932	23.1394	12.3
09-Feb-2020	11:58:05 AM	33.3071	22.725	26.0431	23.1335	12.32
09-Feb-2020	11:58:05 AM	33.3171	22.7348	26.2394	23.1287	12.3
09-Feb-2020	11:58:05 AM	33.3253	22.7427	26.4	23.1252	12.35
09-Feb-2020	11:58:05 AM	33.3316	22.7494	26.6141	23.1217	12.29
09-Feb-2020	11:58:06 AM	33.3397	22.7588	26.8818	23.1146	12.32
09-Feb-2020	11:58:06 AM	33.3396	22.7592	26.9889	23.1146	12.32
09-Feb-2020	11:58:06 AM	33.3437	22.7638	27.1495	23.1116	12.32
09-Feb-2020	11:58:06 AM	33.3544	22.776	27.3815	23.101	12.27
09-Feb-2020	11:58:07 AM	33.3647	22.7883	27.5956	23.0886	12.3
09-Feb-2020	11:58:07 AM	33.3732	22.7986	27.8276	23.0785	12.32
09-Feb-2020	11:58:07 AM	33.3892	22.8186	28.0061	23.0537	12.3
09-Feb-2020	11:58:07 AM	33.405	22.8402	28.1845	23.0229	12.29
09-Feb-2020	11:58:08 AM	33.4117	22.8579	28.3987	22.9822	12.33
09-Feb-2020	11:58:08 AM	33.4437	22.9088	28.5593	22.8911	12.33
09-Feb-2020	11:58:08 AM	33.4613	22.9488	28.7556	22.8007	12.29
09-Feb-2020	11:58:08 AM	33.4869	22.9991	29.0232	22.6961	12.33
09-Feb-2020	11:58:09 AM	33.5096	23.0435	29.2374	22.6039	12.3
09-Feb-2020	11:58:09 AM	33.5474	23.0948	29.5051	22.5276	12.27
09-Feb-2020	11:58:09 AM	33.5711	23.1208	29.5764	22.5004	12.32
09-Feb-2020	11:58:09 AM	33.6221	23.1735	29.7727	22.4538	12.3
09-Feb-2020	11:58:09 AM	33.6388	23.1894	30.0583	22.4467	12.32
09-Feb-2020	11:58:10 AM	33.6532	23.2024	30.2546	22.4425	12.3
09-Feb-2020	11:58:10 AM	33.6592	23.208	30.4508	22.4419	12.32
09-Feb-2020	11:58:10 AM	33.6726	23.2212	30.5758	22.4331	12.3
09-Feb-2020	11:58:10 AM	33.7015	23.2477	30.8077	22.4201	12.3
09-Feb-2020	11:58:10 AM	33.7352	23.2755	31.0754	22.4165	12.32
09-Feb-2020	11:58:11 AM	33.7966	23.321	31.2895	22.4236	12.33
09-Feb-2020	11:58:11 AM	33.8184	23.3358	31.4145	22.4319	12.32
09-Feb-2020	11:58:11 AM	33.8639	23.368	31.6821	22.4437	12.32
09-Feb-2020	11:58:11 AM	33.8866	23.3834	31.7713	22.452	12.32
09-Feb-2020	11:58:11 AM	33.9194	23.4048	32.1104	22.4691	12.3
09-Feb-2020	11:58:11 AM	33.9402	23.42	32.1996	22.4727	12.32
09-Feb-2020	11:58:12 AM	33.9608	23.4365	32.3959	22.4727	12.32
09-Feb-2020	11:58:12 AM	33.9862	23.4576	32.6814	22.4703	12.3
09-Feb-2020	11:58:12 AM	34.0142	23.4827	32.9491	22.4608	12.3
09-Feb-2020	11:58:12 AM	34.024	23.4921	33.0561	22.4555	12.3
09-Feb-2020	11:58:12 AM	34.0351	23.5031	33.1811	22.4484	12.29
09-Feb-2020	11:58:12 AM	34.0491	23.5171	33.5022	22.4413	12.3
09-Feb-2020	11:58:13 AM	34.0524	23.5195	33.5915	22.4431	12.32
09-Feb-2020	11:58:13 AM	34.0604	23.5246	33.7878	22.4496	12.3
09-Feb-2020	11:58:13 AM	34.0767	23.5329	34.0911	22.4685	12.32
09-Feb-2020	11:58:13 AM	34.0828	23.537	34.216	22.4727	12.32
09-Feb-2020	11:58:13 AM	34.1009	23.5478	34.4837	22.4869	12.29
09-Feb-2020	11:58:13 AM	34.1142	23.5567	34.6086	22.4928	12.32
09-Feb-2020	11:58:14 AM	34.1391	23.5769	34.8762	22.4922	12.29
09-Feb-2020	11:58:14 AM	34.1554	23.5924	35.0011	22.4833	12.32
09-Feb-2020	11:58:14 AM	34.1957	23.6377	35.1974	22.4342	12.3
09-Feb-2020	11:58:14 AM	34.2554	23.7169	35.4472	22.3184	12.3
09-Feb-2020	11:58:14 AM	34.2846	23.7623	35.6792	22.2392	12.3
09-Feb-2020	11:58:15 AM	34.2268	23.7348	35.9112	22.1848	12.32
09-Feb-2020	11:58:15 AM	34.2657	23.7938	36.0182	22.0814	12.32
09-Feb-2020	11:58:15 AM	34.3364	23.8807	36.2145	21.9655	12.33
09-Feb-2020	11:58:15 AM	34.3576	23.922	36.4465	21.8787	12.27
09-Feb-2020	11:58:15 AM	34.3885	23.9678	36.7498	21.8036	12.32
09-Feb-2020	11:58:16 AM	34.3861	23.9943	36.9283	21.7043	12.3
09-Feb-2020	11:58:16 AM	34.4106	24.0408	37.0175	21.605	12.3
09-Feb-2020	11:58:16 AM	34.4293	24.0844	37.2494	21.5021	12.29
09-Feb-2020	11:58:16 AM	34.4384	24.1111	37.41	21.433	12.29
09-Feb-2020	11:58:16 AM	34.4628	24.1519	37.642	21.3556	12.29
09-Feb-2020	11:58:17 AM	34.4681	24.1667	37.8204	21.3189	12.33
09-Feb-2020	11:58:17 AM	34.4981	24.2071	38.0524	21.2586	12.32
09-Feb-2020	11:58:17 AM	34.5255	24.2507	38.2665	21.1788	12.3
09-Feb-2020	11:58:17 AM	34.5292	24.2581	38.4985	21.1658	12.27
09-Feb-2020	11:58:18 AM	34.5432	24.2779	38.6769	21.1351	12.33
09-Feb-2020	11:58:18 AM	34.5609	24.2973	38.891	21.1168	12.32
09-Feb-2020	11:58:18 AM	34.568	24.3064	39.0337	21.1055	12.29
09-Feb-2020	11:58:19 AM	34.576	24.3169	39.2835	21.0931	12.3
09-Feb-2020	11:58:19 AM	34.5877	24.3337	39.4798	21.0677	12.3
09-Feb-2020	11:58:19 AM	34.6332	24.3846	39.6582	21.0104	12.29
09-Feb-2020	11:58:19 AM	34.6634	24.4175	39.8188	20.9767	12.33
09-Feb-2020	11:58:19 AM	34.718	24.4827	40.1043	20.8939	12.3
09-Feb-2020	11:58:20 AM	34.7283	24.4991	40.3006	20.8656	12.3
09-Feb-2020	11:58:20 AM	34.732	24.5068	40.6039	20.8526	12.27
09-Feb-2020	11:58:20 AM	34.7305	24.506	40.6574	20.852	12.32
09-Feb-2020	11:58:20 AM	34.7342	24.5139	40.8715	20.8366	12.3
09-Feb-2020	11:58:20 AM	34.7282	24.5107	41.1035	20.8354	12.3
09-Feb-2020	11:58:21 AM	34.7386	24.5257	41.3354	20.813	12.32
09-Feb-2020	11:58:21 AM	34.7456	24.5395	41.4782	20.784	12.3
09-Feb-2020	11:58:21 AM	34.7607	24.5644	41.6209	20.7367	12.33
09-Feb-2020	11:58:21 AM	34.762	24.5909	41.9599	20.6475	12.33
09-Feb-2020	11:58:21 AM	34.7613	24.6053	42.1027	20.5943	12.3
09-Feb-2020	11:58:22 AM	34.7612	24.6086	42.2276	20.5836	12.33
09-Feb-2020	11:58:22 AM	34.7599	24.6136	42.4417	20.5647	12.3
09-Feb-2020	11:58:22 AM	34.7648	24.6276	42.6379	20.5298	12.29
09-Feb-2020	11:58:22 AM	34.7602	24.6374	42.852	20.4837	12.29
09-Feb-2020	11:58:22 AM	34.7806	24.67	43.0305	20.4229	12.33
09-Feb-2020	11:58:23 AM	34.7812	24.6888	43.2981	20.3584	12.27
09-Feb-2020	11:58:23 AM	34.7722	24.693	43.4765	20.32	12.3
09-Feb-2020	11:58:23 AM	34.79	24.7172	43.6371	20.2828	12.32
09-Feb-2020	11:58:24 AM	34.796	24.7292	43.869	20.2585	12.32
09-Feb-2020	11:58:24 AM	34.7983	24.7454	44.0831	20.2077	12.27
09-Feb-2020	11:58:24 AM	34.7999	24.754	44.2616	20.1829	12.27
09-Feb-2020	11:58:24 AM	34.7914	24.7576	44.4935	20.1486	12.29
09-Feb-2020	11:58:25 AM	34.7959	24.76	44.7076	20.1563	12.29
09-Feb-2020	11:58:25 AM	34.8149	24.7815	44.8682	20.1321	12.32
09-Feb-2020	11:58:26 AM	34.8306	24.8067	45.0644	20.0854	12.33
09-Feb-2020	11:58:26 AM	34.8218	24.8055	45.2785	20.0682	12.29
09-Feb-2020	11:58:27 AM	34.8088	24.7964	45.4569	20.0682	12.32
09-Feb-2020	11:58:27 AM	34.8032	24.7947	45.6532	20.0617	12.32
