# Supplementary material for: An exclusive in-situ dataset on physicochemical parameters in the gappy northern Bay of Bengal
Source: Data Brief. 2020 Jul 14;31:106024. doi: 10.1016/j.dib.2020.106024 (PMC7525139; doi:10.1016/j.dib.2020.106024)
Supplement: Supplementary file 1 [file mmc1.zip › DATA_files/RAW_CSV/Station 11.CSV]

>>> S E A + S U N T E C H N O L O G Y G m b H <<<
=============================================================
StandardDataAcquisition SDA (C)opyright by T. Finger 1999-2018
; IntD IntT SALIN SIGMA Press Temp Vbatt
; [ Date] [ Time] [ PSU] [kg/m3] [ dbar] [ �C] [ Volt]
;
09-Feb-2020	4:41:55 PM	0.0269	-2.3306	0.3589	22.5424	12.3
09-Feb-2020	4:41:56 PM	0.0248	-2.3427	0.4125	22.5885	12.32
09-Feb-2020	4:42:41 PM	30.2502	20.2241	0.716	23.4054	12.29
09-Feb-2020	4:42:41 PM	31.0254	20.8081	0.8409	23.4148	12.3
09-Feb-2020	4:42:42 PM	31.2654	20.993	1.0551	23.406	12.29
09-Feb-2020	4:42:43 PM	31.2953	21.0176	1.2694	23.4024	12.33
09-Feb-2020	4:42:43 PM	31.3028	21.027	1.43	23.3918	12.27
09-Feb-2020	4:42:43 PM	31.3041	21.0309	1.6264	23.3847	12.3
09-Feb-2020	4:42:44 PM	31.3012	21.0299	1.8227	23.3835	12.29
09-Feb-2020	4:42:44 PM	31.3077	21.0352	2.0727	23.3859	12.32
09-Feb-2020	4:43:17 PM	31.3391	21.0663	2.3583	23.3646	12.32
09-Feb-2020	4:43:17 PM	31.3388	21.0658	2.4297	23.3664	12.32
09-Feb-2020	4:43:18 PM	31.3401	21.0678	2.6974	23.3669	12.33
09-Feb-2020	4:43:18 PM	31.3386	21.068	2.8938	23.3652	12.29
09-Feb-2020	4:43:18 PM	31.3372	21.0676	3.0723	23.3658	12.3
09-Feb-2020	4:43:18 PM	31.338	21.0691	3.2687	23.3658	12.29
09-Feb-2020	4:43:18 PM	31.3385	21.0703	3.5186	23.3664	12.3
09-Feb-2020	4:43:19 PM	31.3401	21.073	3.7685	23.3652	12.29
09-Feb-2020	4:43:19 PM	31.3403	21.0732	4.0184	23.3687	12.29
09-Feb-2020	4:43:19 PM	31.3436	21.0758	4.1612	23.3705	12.3
09-Feb-2020	4:43:19 PM	31.3444	21.0772	4.3397	23.3705	12.33
09-Feb-2020	4:43:19 PM	31.3443	21.078	4.4647	23.3693	12.3
09-Feb-2020	4:43:19 PM	31.3437	21.079	4.7503	23.3687	12.27
09-Feb-2020	4:43:20 PM	31.3451	21.0805	4.8931	23.3693	12.33
09-Feb-2020	4:43:20 PM	31.3467	21.0814	5.1073	23.3734	12.27
09-Feb-2020	4:43:20 PM	31.3471	21.0822	5.2501	23.374	12.3
09-Feb-2020	4:43:20 PM	31.3483	21.0849	5.5535	23.3723	12.32
09-Feb-2020	4:43:20 PM	31.3491	21.0864	5.6785	23.3711	12.32
09-Feb-2020	4:43:20 PM	31.348	21.0872	5.9641	23.3699	12.32
09-Feb-2020	4:43:21 PM	31.3479	21.0879	6.0712	23.3687	12.32
09-Feb-2020	4:43:21 PM	31.3468	21.0884	6.3032	23.3675	12.32
09-Feb-2020	4:43:21 PM	31.3468	21.0893	6.5174	23.3675	12.27
09-Feb-2020	4:43:21 PM	31.3458	21.0892	6.6602	23.3675	12.32
09-Feb-2020	4:43:21 PM	31.3462	21.0905	6.928	23.3681	12.3
09-Feb-2020	4:43:21 PM	31.3468	21.091	7.0529	23.3699	12.27
09-Feb-2020	4:43:22 PM	31.347	21.0911	7.3564	23.3746	12.33
09-Feb-2020	4:43:22 PM	31.3483	21.0929	7.517	23.374	12.32
09-Feb-2020	4:43:22 PM	31.3493	21.0941	7.7669	23.3764	12.27
09-Feb-2020	4:43:22 PM	31.3507	21.0954	7.874	23.377	12.3
09-Feb-2020	4:43:22 PM	31.3519	21.0977	8.0704	23.3752	12.27
09-Feb-2020	4:43:22 PM	31.352	21.1003	8.4452	23.3723	12.32
09-Feb-2020	4:43:22 PM	31.3533	21.1021	8.588	23.3717	12.3
09-Feb-2020	4:43:22 PM	31.3532	21.1028	8.7665	23.3717	12.3
09-Feb-2020	4:43:23 PM	31.3535	21.1042	8.9272	23.3699	12.3
09-Feb-2020	4:43:23 PM	31.3535	21.105	9.1057	23.3699	12.3
09-Feb-2020	4:43:23 PM	31.3553	21.1071	9.2842	23.3699	12.3
09-Feb-2020	4:43:23 PM	31.3517	21.1049	9.5697	23.3723	12.29
09-Feb-2020	4:43:23 PM	31.3492	21.1041	9.6947	23.3705	12.29
09-Feb-2020	4:43:23 PM	31.3467	21.1041	9.9267	23.3675	12.32
09-Feb-2020	4:43:23 PM	31.3614	21.1116	10.1945	23.3841	12.27
09-Feb-2020	4:43:24 PM	31.3709	21.1139	10.3908	23.4042	12.3
09-Feb-2020	4:43:24 PM	31.3781	21.1162	10.5158	23.4172	12.3
09-Feb-2020	4:43:24 PM	31.3864	21.1207	10.6942	23.4261	12.32
09-Feb-2020	4:43:24 PM	31.3997	21.127	10.962	23.4432	12.29
09-Feb-2020	4:43:24 PM	31.4034	21.1283	11.1405	23.4509	12.29
09-Feb-2020	4:43:24 PM	31.4153	21.1338	11.4082	23.4674	12.32
09-Feb-2020	4:43:24 PM	31.421	21.1356	11.4975	23.4775	12.29
09-Feb-2020	4:43:25 PM	31.427	21.1383	11.7116	23.4869	12.3
09-Feb-2020	4:43:25 PM	31.4405	21.148	11.9437	23.4922	12.27
09-Feb-2020	4:43:25 PM	31.4584	21.1556	12.2114	23.5171	12.3
09-Feb-2020	4:43:25 PM	31.4622	21.1561	12.3364	23.5271	12.3
09-Feb-2020	4:43:25 PM	31.4818	21.1697	12.6041	23.5354	12.27
09-Feb-2020	4:43:25 PM	31.4927	21.1766	12.729	23.5419	12.27
09-Feb-2020	4:43:26 PM	31.4989	21.1783	12.9075	23.5549	12.3
09-Feb-2020	4:43:26 PM	31.5136	21.1856	13.1931	23.5726	12.3
09-Feb-2020	4:43:26 PM	31.5239	21.1905	13.3537	23.585	12.29
09-Feb-2020	4:43:26 PM	31.5315	21.1929	13.4965	23.5986	12.3
09-Feb-2020	4:43:26 PM	31.5488	21.2003	13.7107	23.6217	12.33
09-Feb-2020	4:43:26 PM	31.5616	21.206	13.8892	23.6382	12.3
09-Feb-2020	4:43:27 PM	31.5883	21.2209	14.1034	23.6595	12.29
09-Feb-2020	4:43:27 PM	31.6216	21.2377	14.4068	23.6932	12.27
09-Feb-2020	4:43:27 PM	31.6427	21.2486	14.5139	23.7121	12.3
09-Feb-2020	4:43:27 PM	31.692	21.2765	14.7816	23.7488	12.33
09-Feb-2020	4:43:27 PM	31.7209	21.2905	14.8887	23.7771	12.29
09-Feb-2020	4:43:27 PM	31.7392	21.2999	15.1207	23.7961	12.3
09-Feb-2020	4:43:28 PM	31.7783	21.3181	15.3884	23.8392	12.32
09-Feb-2020	4:43:28 PM	31.8103	21.3363	15.5134	23.8617	12.3
09-Feb-2020	4:43:28 PM	31.863	21.3697	15.8168	23.8883	12.27
09-Feb-2020	4:43:28 PM	31.8948	21.3886	15.906	23.9072	12.29
09-Feb-2020	4:43:29 PM	31.929	21.4013	16.1202	23.9556	12.27
09-Feb-2020	4:43:29 PM	31.937	21.4041	16.3522	23.9698	12.32
09-Feb-2020	4:43:30 PM	31.9511	21.4095	16.5129	23.9905	12.3
09-Feb-2020	4:43:30 PM	31.9468	21.3898	16.7092	24.0496	12.27
09-Feb-2020	4:43:31 PM	32.0139	21.4215	16.9055	24.1176	12.33
09-Feb-2020	4:43:31 PM	32.0178	21.4015	17.1375	24.1992	12.32
09-Feb-2020	4:43:33 PM	32.3055	21.5799	17.316	24.3339	12.3
09-Feb-2020	4:43:36 PM	32.3812	21.602	17.5123	24.4551	12.3
09-Feb-2020	4:43:37 PM	32.398	21.6343	17.7265	24.3918	12.32
09-Feb-2020	4:43:37 PM	32.4094	21.6492	17.9942	24.3747	12.29
09-Feb-2020	4:43:37 PM	32.4327	21.6814	18.2262	24.3286	12.3
09-Feb-2020	4:43:37 PM	32.4405	21.6965	18.3155	24.299	12.3
09-Feb-2020	4:43:38 PM	32.4602	21.737	18.5653	24.2157	12.3
09-Feb-2020	4:43:38 PM	32.4726	21.7688	18.7795	24.1424	12.32
09-Feb-2020	4:43:38 PM	32.5275	21.857	19.0115	23.987	12.3
09-Feb-2020	4:43:38 PM	32.5499	21.894	19.1365	23.9202	12.29
09-Feb-2020	4:43:38 PM	32.5646	21.9317	19.4399	23.8339	12.32
09-Feb-2020	4:43:39 PM	32.565	21.9388	19.5291	23.812	12.29
09-Feb-2020	4:43:39 PM	32.563	21.9431	19.8146	23.7961	12.32
09-Feb-2020	4:43:39 PM	32.5671	21.9494	19.9217	23.7866	12.3
09-Feb-2020	4:43:39 PM	32.5749	21.9619	20.118	23.7671	12.32
09-Feb-2020	4:43:39 PM	32.5838	21.9809	20.3679	23.7287	12.32
09-Feb-2020	4:43:39 PM	32.5997	22.0108	20.5999	23.6708	12.3
09-Feb-2020	4:43:40 PM	32.6063	22.0249	20.7605	23.6418	12.3
09-Feb-2020	4:43:40 PM	32.6157	22.0444	20.939	23.6016	12.3
09-Feb-2020	4:43:40 PM	32.6253	22.055	21.1353	23.5933	12.3
