# Supplementary material for: An exclusive in-situ dataset on physicochemical parameters in the gappy northern Bay of Bengal
Source: Data Brief. 2020 Jul 14;31:106024. doi: 10.1016/j.dib.2020.106024 (PMC7525139; doi:10.1016/j.dib.2020.106024)
Supplement: Supplementary file 1 [file mmc1.zip › DATA_files/RAW_CSV/Station 12.CSV]

>>> S E A + S U N T E C H N O L O G Y G m b H <<<
=============================================================
StandardDataAcquisition SDA (C)opyright by T. Finger 1999-2018
; IntD IntT SALIN SIGMA Press Temp Vbatt
; [ Date] [ Time] [ PSU] [kg/m3] [ dbar] [ �C] [ Volt]
;
09-Feb-2020	3:49:45 PM	0.0285	-2.3494	0.3054	22.6275	12.3
09-Feb-2020	3:50:23 PM	30.7218	20.5258	0.4125	23.5921	12.32
09-Feb-2020	3:50:25 PM	31.5559	21.1574	0.6089	23.5915	12.29
09-Feb-2020	3:50:26 PM	31.56	21.1591	0.8409	23.5998	12.3
09-Feb-2020	3:50:29 PM	31.5782	21.1757	1.0373	23.5933	12.27
09-Feb-2020	3:50:29 PM	31.5793	21.1759	1.2158	23.598	12.32
09-Feb-2020	3:50:32 PM	31.5937	21.1864	1.4122	23.6022	12.3
09-Feb-2020	3:50:34 PM	31.5959	21.1912	1.6442	23.5951	12.27
09-Feb-2020	3:50:35 PM	31.5981	21.194	1.8763	23.5945	12.3
09-Feb-2020	3:51:43 PM	31.6097	21.2021	2.0727	23.5998	12.3
09-Feb-2020	3:51:44 PM	31.6094	21.2018	2.2512	23.6028	12.32
09-Feb-2020	3:51:44 PM	31.6066	21.2006	2.4475	23.6028	12.32
09-Feb-2020	3:51:44 PM	31.6079	21.2025	2.626	23.6022	12.3
09-Feb-2020	3:51:45 PM	31.6096	21.2049	2.8224	23.601	12.3
09-Feb-2020	3:51:46 PM	31.6069	21.2032	3.0366	23.6034	12.27
09-Feb-2020	3:51:46 PM	31.6096	21.2062	3.2687	23.6034	12.27
09-Feb-2020	3:51:47 PM	31.6099	21.2077	3.4472	23.6016	12.3
09-Feb-2020	3:51:47 PM	31.6094	21.2082	3.6792	23.6022	12.32
09-Feb-2020	3:51:47 PM	31.6107	21.2102	3.8756	23.6016	12.33
09-Feb-2020	3:51:47 PM	31.6102	21.2106	4.1076	23.6022	12.3
09-Feb-2020	3:51:47 PM	31.6114	21.2128	4.3576	23.6016	12.3
09-Feb-2020	3:51:48 PM	31.6109	21.2136	4.5896	23.601	12.29
09-Feb-2020	3:51:48 PM	31.6122	21.2151	4.6789	23.6004	12.32
09-Feb-2020	3:51:48 PM	31.6113	21.2151	4.9109	23.6016	12.32
09-Feb-2020	3:51:48 PM	31.6112	21.2158	5.0716	23.6016	12.3
09-Feb-2020	3:51:48 PM	31.6127	21.2173	5.375	23.6046	12.27
09-Feb-2020	3:51:48 PM	31.6132	21.2176	5.4643	23.6063	12.3
09-Feb-2020	3:51:48 PM	31.6141	21.2188	5.6606	23.6075	12.3
09-Feb-2020	3:51:49 PM	31.6149	21.2188	5.8748	23.6128	12.32
09-Feb-2020	3:51:49 PM	31.6154	21.2192	6.0712	23.6158	12.27
09-Feb-2020	3:51:49 PM	31.6186	21.2228	6.3925	23.6164	12.33
09-Feb-2020	3:51:49 PM	31.6199	21.2241	6.4817	23.617	12.27
09-Feb-2020	3:51:49 PM	31.6204	21.2248	6.6781	23.6187	12.3
09-Feb-2020	3:51:49 PM	31.6205	21.225	6.8744	23.6211	12.27
09-Feb-2020	3:51:50 PM	31.6214	21.2264	7.1243	23.6223	12.27
09-Feb-2020	3:51:50 PM	31.6213	21.2275	7.3742	23.6223	12.3
09-Feb-2020	3:51:50 PM	31.6217	21.2288	7.517	23.6205	12.3
09-Feb-2020	3:51:50 PM	31.6233	21.2315	7.7491	23.6193	12.33
09-Feb-2020	3:51:50 PM	31.6229	21.2316	7.8919	23.6199	12.3
09-Feb-2020	3:51:50 PM	31.6228	21.2322	8.0525	23.6199	12.3
09-Feb-2020	3:51:50 PM	31.6219	21.2323	8.3917	23.6223	12.32
09-Feb-2020	3:51:50 PM	31.622	21.2327	8.5523	23.6235	12.29
09-Feb-2020	3:51:51 PM	31.6228	21.234	8.6951	23.6235	12.3
09-Feb-2020	3:51:51 PM	31.6214	21.2336	8.8915	23.6241	12.32
09-Feb-2020	3:51:51 PM	31.6244	21.2376	9.1771	23.6223	12.3
09-Feb-2020	3:51:51 PM	31.6243	21.2387	9.3555	23.6211	12.3
09-Feb-2020	3:51:51 PM	31.6248	21.24	9.6947	23.6229	12.32
09-Feb-2020	3:51:51 PM	31.6248	21.2404	9.8732	23.6241	12.3
09-Feb-2020	3:51:52 PM	31.6247	21.2417	10.1766	23.6241	12.29
09-Feb-2020	3:51:52 PM	31.6242	21.2419	10.2837	23.6235	12.3
09-Feb-2020	3:51:52 PM	31.6237	21.243	10.6585	23.6241	12.3
09-Feb-2020	3:51:52 PM	31.6236	21.2435	10.7835	23.6241	12.3
09-Feb-2020	3:51:52 PM	31.624	21.2443	10.8727	23.6235	12.32
09-Feb-2020	3:51:52 PM	31.6244	21.2453	11.0691	23.6241	12.32
09-Feb-2020	3:51:52 PM	31.6249	21.2461	11.2833	23.6258	12.3
09-Feb-2020	3:51:53 PM	31.6262	21.2483	11.5153	23.6252	12.3
09-Feb-2020	3:51:53 PM	31.6264	21.2502	11.7295	23.6223	12.32
09-Feb-2020	3:51:53 PM	31.6267	21.252	11.9794	23.6205	12.32
09-Feb-2020	3:51:53 PM	31.6248	21.2512	12.1043	23.6205	12.29
09-Feb-2020	3:51:53 PM	31.626	21.2537	12.3542	23.6187	12.3
09-Feb-2020	3:51:54 PM	31.6256	21.2538	12.5148	23.6193	12.29
09-Feb-2020	3:51:54 PM	31.6261	21.2548	12.8361	23.6223	12.3
09-Feb-2020	3:51:54 PM	31.6309	21.2575	12.9432	23.627	12.32
09-Feb-2020	3:51:54 PM	31.6322	21.2568	13.1038	23.6353	12.33
09-Feb-2020	3:51:54 PM	31.6343	21.258	13.3359	23.64	12.3
09-Feb-2020	3:51:54 PM	31.6361	21.2597	13.4787	23.6412	12.3
09-Feb-2020	3:51:55 PM	31.6485	21.2674	13.7999	23.6518	12.33
09-Feb-2020	3:51:55 PM	31.6526	21.2687	13.9427	23.6601	12.29
09-Feb-2020	3:51:55 PM	31.6554	21.2688	14.2105	23.6713	12.3
09-Feb-2020	3:51:55 PM	31.6563	21.2676	14.2997	23.679	12.32
09-Feb-2020	3:51:55 PM	31.6598	21.2694	14.621	23.6867	12.33
09-Feb-2020	3:51:55 PM	31.6645	21.2727	14.7281	23.6891	12.32
09-Feb-2020	3:51:56 PM	31.6725	21.2783	15.0493	23.6956	12.32
09-Feb-2020	3:51:56 PM	31.6758	21.2805	15.1029	23.6973	12.29
09-Feb-2020	3:51:56 PM	31.6746	21.2793	15.2992	23.7015	12.3
09-Feb-2020	3:51:56 PM	31.6778	21.2844	15.5134	23.6956	12.27
09-Feb-2020	3:51:57 PM	31.6758	21.2844	15.7097	23.6932	12.3
09-Feb-2020	3:51:57 PM	31.6633	21.2701	15.9596	23.7133	12.32
09-Feb-2020	3:51:58 PM	31.6663	21.2692	16.1202	23.7269	12.3
09-Feb-2020	3:51:58 PM	31.6826	21.2827	16.4058	23.7269	12.32
09-Feb-2020	3:51:58 PM	31.6857	21.2854	16.5129	23.7275	12.32
09-Feb-2020	3:51:59 PM	31.6908	21.2897	16.7449	23.7293	12.32
09-Feb-2020	3:51:59 PM	31.6939	21.2909	16.9412	23.7364	12.29
09-Feb-2020	3:52:05 PM	31.7454	21.3085	17.1018	23.812	12.32
09-Feb-2020	3:52:06 PM	31.7555	21.3093	17.3874	23.8398	12.27
09-Feb-2020	3:52:06 PM	31.777	21.3249	17.5123	23.8439	12.3
09-Feb-2020	3:52:06 PM	31.8018	21.3378	17.7444	23.8676	12.32
09-Feb-2020	3:52:07 PM	31.8184	21.3446	17.905	23.89	12.3
09-Feb-2020	3:52:07 PM	31.8199	21.3407	18.137	23.9107	12.33
09-Feb-2020	3:52:07 PM	31.8327	21.3456	18.4047	23.9308	12.27
09-Feb-2020	3:52:07 PM	31.8477	21.3546	18.5653	23.9415	12.29
09-Feb-2020	3:52:07 PM	31.8501	21.3513	18.7081	23.961	12.29
09-Feb-2020	3:52:08 PM	31.906	21.378	18.9758	24.0183	12.29
09-Feb-2020	3:52:08 PM	31.9806	21.4147	19.1365	24.0874	12.29
09-Feb-2020	3:52:08 PM	32.0629	21.4585	19.4042	24.1542	12.32
09-Feb-2020	3:52:08 PM	32.1032	21.4778	19.5112	24.1938	12.3
09-Feb-2020	3:52:08 PM	32.1838	21.5232	19.7433	24.25	12.3
09-Feb-2020	3:52:09 PM	32.2409	21.5777	20.0467	24.2157	12.27
09-Feb-2020	3:52:09 PM	32.2593	21.5986	20.1537	24.1938	12.32
09-Feb-2020	3:52:09 PM	32.2857	21.6422	20.4036	24.117	12.3
09-Feb-2020	3:52:09 PM	32.3139	21.694	20.6356	24.0165	12.32
09-Feb-2020	3:52:09 PM	32.3205	21.7162	20.7962	23.9598	12.3
09-Feb-2020	3:52:10 PM	32.3194	21.7197	20.939	23.9474	12.3
09-Feb-2020	3:52:10 PM	32.3214	21.7359	21.1889	23.9007	12.3
09-Feb-2020	3:52:10 PM	32.3269	21.7431	21.4387	23.8942	12.27
09-Feb-2020	3:52:10 PM	32.3357	21.752	21.5636	23.8883	12.3
09-Feb-2020	3:52:10 PM	32.376	21.7873	21.7243	23.8741	12.29
09-Feb-2020	3:52:11 PM	32.4246	21.8159	21.9384	23.9048	12.32
09-Feb-2020	3:52:11 PM	32.4654	21.8421	22.224	23.9249	12.3
09-Feb-2020	3:52:12 PM	32.4867	21.8559	22.3311	23.9344	12.27
09-Feb-2020	3:52:12 PM	32.4999	21.8594	22.5274	23.9598	12.3
09-Feb-2020	3:52:12 PM	32.5528	21.8858	22.8486	24.0106	12.3
09-Feb-2020	3:52:13 PM	32.5929	21.9121	22.9914	24.0266	12.27
09-Feb-2020	3:52:13 PM	32.6274	21.9275	23.2055	24.0662	12.25
09-Feb-2020	3:52:13 PM	32.6826	21.9565	23.4018	24.1123	12.27
09-Feb-2020	3:52:13 PM	32.6913	21.9553	23.5625	24.1412	12.27
09-Feb-2020	3:52:14 PM	32.7081	21.9574	23.7766	24.1802	12.3
09-Feb-2020	3:52:14 PM	32.7289	21.9623	23.9729	24.2198	12.32
09-Feb-2020	3:52:14 PM	32.7495	21.9606	24.1514	24.2807	12.3
09-Feb-2020	3:52:14 PM	32.7826	21.9694	24.4012	24.3392	12.32
09-Feb-2020	3:52:15 PM	32.7882	21.9638	24.544	24.3747	12.32
09-Feb-2020	3:52:15 PM	32.8245	21.9742	24.7582	24.435	12.3
09-Feb-2020	3:52:15 PM	32.8255	21.9575	25.0437	24.4976	12.32
09-Feb-2020	3:52:16 PM	32.847	21.9703	25.1686	24.5112	12.33
09-Feb-2020	3:52:16 PM	32.9175	22.0132	25.3828	24.5491	12.32
09-Feb-2020	3:52:16 PM	32.9383	22.0234	25.5969	24.5709	12.35
09-Feb-2020	3:52:16 PM	32.9739	22.0456	25.7575	24.5887	12.27
09-Feb-2020	3:52:17 PM	33.0016	22.0649	26.0074	24.5975	12.32
09-Feb-2020	3:52:17 PM	33.0091	22.0719	26.168	24.5958	12.3
09-Feb-2020	3:52:17 PM	33.0166	22.0793	26.3821	24.5928	12.3
09-Feb-2020	3:52:17 PM	33.021	22.0843	26.5963	24.5904	12.29
09-Feb-2020	3:52:18 PM	33.023	22.0883	26.8818	24.5863	12.32
09-Feb-2020	3:52:18 PM	33.023	22.0886	26.9532	24.5863	12.3
09-Feb-2020	3:52:18 PM	33.0229	22.0901	27.1673	24.5839	12.3
09-Feb-2020	3:52:19 PM	33.0214	22.0911	27.3636	24.5798	12.27
09-Feb-2020	3:52:19 PM	33.025	22.099	27.6313	24.5662	12.3
09-Feb-2020	3:52:19 PM	33.0287	22.1103	27.8098	24.5402	12.27
