# Supplementary material for: An exclusive in-situ dataset on physicochemical parameters in the gappy northern Bay of Bengal
Source: Data Brief. 2020 Jul 14;31:106024. doi: 10.1016/j.dib.2020.106024 (PMC7525139; doi:10.1016/j.dib.2020.106024)
Supplement: Supplementary file 1 [file mmc1.zip › DATA_files/RAW_CSV/Station 2.CSV]

>>> S E A + S U N T E C H N O L O G Y G m b H <<<
=============================================================
StandardDataAcquisition SDA (C)opyright by T. Finger 1999-2018
; IntD IntT SALIN SIGMA Press Temp Vbatt
; [ Date] [ Time] [ PSU] [kg/m3] [ dbar] [ �C] [ Volt]
;
08-Feb-2020	9:36:40 AM	0.0313	-2.8665	0.3411	24.7577	12.37
08-Feb-2020	9:36:41 AM	0.0303	-2.887	0.3054	24.8346	12.35
08-Feb-2020	9:36:41 AM	0.0297	-2.8895	0.3232	24.8434	12.38
08-Feb-2020	9:36:42 AM	0.0287	-2.8906	0.2875	24.844	12.37
08-Feb-2020	9:36:43 AM	0.0282	-2.8865	0.3411	24.8275	12.37
08-Feb-2020	9:36:43 AM	0.0277	-2.8847	0.3232	24.8186	12.4
08-Feb-2020	9:36:44 AM	0.0272	-2.8868	0.3589	24.8257	12.37
08-Feb-2020	9:36:44 AM	0.0267	-2.8885	0.3054	24.8298	12.38
08-Feb-2020	9:36:45 AM	0.0262	-2.9005	0.2875	24.8753	12.37
08-Feb-2020	9:36:45 AM	0.0257	-2.9044	0.2518	24.8883	12.37
08-Feb-2020	9:36:46 AM	0.0252	-2.9221	0.3054	24.9569	12.38
08-Feb-2020	9:36:46 AM	0.0252	-2.9402	0.3054	25.0278	12.37
08-Feb-2020	9:36:47 AM	0.0247	-2.9579	0.3411	25.0958	12.35
08-Feb-2020	9:36:48 AM	0.0242	-2.9624	0.3054	25.1112	12.37
08-Feb-2020	9:36:48 AM	0.0242	-2.9674	0.3054	25.1307	12.37
08-Feb-2020	9:36:49 AM	0.0242	-2.9643	0.3232	25.1189	12.37
08-Feb-2020	9:36:49 AM	0.0237	-2.9687	0.2875	25.1336	12.37
08-Feb-2020	9:36:50 AM	0.0232	-2.9735	0.2697	25.1508	12.38
08-Feb-2020	9:36:51 AM	0.0232	-2.9634	0.2161	25.1106	12.37
08-Feb-2020	9:36:51 AM	0.0227	-2.9586	0.3232	25.0923	12.38
08-Feb-2020	9:36:52 AM	0.0227	-2.9533	0.3232	25.0716	12.37
08-Feb-2020	9:36:52 AM	0.0222	-2.9526	0.3768	25.0686	12.38
08-Feb-2020	9:36:53 AM	0.0222	-2.9666	0.2875	25.1212	12.38
08-Feb-2020	9:36:53 AM	0.0218	-2.9686	0.3232	25.1283	12.37
08-Feb-2020	9:36:54 AM	0.0218	-2.9618	0.3768	25.1029	12.4
08-Feb-2020	9:36:55 AM	0.0218	-2.9503	0.3232	25.0574	12.38
08-Feb-2020	9:36:55 AM	0.0213	-2.9181	0.2875	24.9297	12.37
08-Feb-2020	9:36:56 AM	0.0213	-2.8901	0.3232	24.8204	12.38
08-Feb-2020	9:36:56 AM	0.0208	-2.878	0.3411	24.7719	12.35
08-Feb-2020	9:36:57 AM	0.0208	-2.8585	0.3589	24.6951	12.38
08-Feb-2020	9:36:57 AM	0.0208	-2.8614	0.3768	24.7069	12.35
08-Feb-2020	9:36:58 AM	0.0208	-2.8666	0.3232	24.7264	12.35
08-Feb-2020	9:36:59 AM	0.0203	-2.8614	0.3411	24.7051	12.4
08-Feb-2020	9:36:59 AM	0.0203	-2.857	0.3411	24.6874	12.37
08-Feb-2020	9:37:00 AM	0.0203	-2.8778	0.3411	24.7695	12.37
08-Feb-2020	9:37:00 AM	0.0203	-2.8858	0.3054	24.8003	12.37
08-Feb-2020	9:37:01 AM	0.0198	-2.8748	0.2518	24.7548	12.37
08-Feb-2020	9:37:01 AM	0.0198	-2.8617	0.3232	24.7045	12.37
08-Feb-2020	9:37:02 AM	0.0193	-2.8711	0.2518	24.7388	12.37
08-Feb-2020	9:37:03 AM	0.0198	-2.8787	0.3232	24.7713	12.37
08-Feb-2020	9:37:03 AM	0.0193	-2.8574	0.2697	24.685	12.38
08-Feb-2020	9:37:04 AM	0.0193	-2.8472	0.2697	24.6448	12.37
08-Feb-2020	9:37:04 AM	0.0189	-2.8502	0.2518	24.6549	12.38
08-Feb-2020	9:37:05 AM	0.0193	-2.8438	0.3232	24.6324	12.38
08-Feb-2020	9:37:05 AM	0.0189	-2.8439	0.2875	24.6306	12.38
08-Feb-2020	9:37:06 AM	0.0189	-2.855	0.2875	24.6744	12.38
08-Feb-2020	9:37:07 AM	0.0189	-2.8733	0.3054	24.7471	12.35
08-Feb-2020	9:37:07 AM	0.0189	-2.8897	0.3054	24.8115	12.38
08-Feb-2020	9:37:08 AM	0.0184	-2.8981	0.2875	24.8428	12.37
08-Feb-2020	9:37:08 AM	0.0184	-2.8915	0.2875	24.8168	12.38
08-Feb-2020	9:37:09 AM	0.0184	-2.8873	0.2875	24.8003	12.38
08-Feb-2020	9:37:09 AM	0.0184	-2.897	0.3054	24.8387	12.38
08-Feb-2020	9:37:10 AM	0.0184	-2.8898	0.3054	24.8103	12.38
08-Feb-2020	9:37:11 AM	0.0184	-2.8683	0.2697	24.7252	12.42
08-Feb-2020	9:37:11 AM	0.0184	-2.8582	0.2518	24.685	12.4
08-Feb-2020	9:37:12 AM	0.0179	-2.8552	0.3232	24.6732	12.37
08-Feb-2020	9:37:12 AM	0.0179	-2.86	0.3232	24.6921	12.38
08-Feb-2020	9:37:13 AM	0.0179	-2.8596	0.2875	24.6897	12.38
08-Feb-2020	9:37:14 AM	0.0179	-2.863	0.2518	24.7027	12.38
08-Feb-2020	9:37:14 AM	0.0175	-2.861	0.2875	24.6939	12.38
08-Feb-2020	9:37:15 AM	0.0179	-2.8497	0.2875	24.6507	12.4
08-Feb-2020	9:37:15 AM	0.0179	-2.8341	0.3054	24.5893	12.37
08-Feb-2020	9:37:16 AM	0.0175	-2.8289	0.3232	24.5674	12.4
08-Feb-2020	9:37:16 AM	0.0174	-2.8111	0.3411	24.4971	12.37
08-Feb-2020	9:37:17 AM	0.0174	-2.7976	0.2697	24.4421	12.38
08-Feb-2020	9:37:18 AM	0.0174	-2.7953	0.3232	24.4338	12.35
08-Feb-2020	9:37:18 AM	0.0174	-2.8045	0.3054	24.4705	12.37
08-Feb-2020	9:37:19 AM	0.0174	-2.8164	0.3411	24.5183	12.37
08-Feb-2020	9:37:19 AM	0.0175	-2.8242	0.2697	24.5479	12.4
08-Feb-2020	9:37:20 AM	0.017	-2.8285	0.3054	24.5644	12.38
08-Feb-2020	9:37:20 AM	0.0175	-2.8352	0.3411	24.5928	12.37
08-Feb-2020	9:37:21 AM	0.0175	-2.8432	0.3232	24.6241	12.38
08-Feb-2020	9:37:22 AM	0.017	-2.8475	0.3411	24.6401	12.38
08-Feb-2020	9:37:22 AM	0.017	-2.8461	0.2875	24.6336	12.4
08-Feb-2020	9:37:23 AM	0.017	-2.844	0.3232	24.6259	12.38
08-Feb-2020	9:37:23 AM	0.017	-2.8569	0.3054	24.6767	12.4
08-Feb-2020	9:37:24 AM	0.017	-2.8799	0.2518	24.7666	12.38
08-Feb-2020	9:37:24 AM	0.0175	-2.9005	0.2875	24.8493	12.37
08-Feb-2020	9:37:25 AM	0.017	-2.9092	0.3054	24.8824	12.38
08-Feb-2020	9:37:26 AM	0.017	-2.8987	0.2518	24.8405	12.35
08-Feb-2020	9:37:26 AM	0.017	-2.8883	0.2875	24.8003	12.38
08-Feb-2020	9:37:27 AM	0.017	-2.8792	0.3589	24.7654	12.38
08-Feb-2020	9:37:27 AM	0.017	-2.8738	0.3054	24.7435	12.42
08-Feb-2020	9:37:28 AM	0.017	-2.8733	0.3232	24.7418	12.4
08-Feb-2020	9:37:28 AM	0.017	-2.8753	0.3589	24.75	12.37
08-Feb-2020	9:37:29 AM	0.017	-2.874	0.3054	24.7441	12.38
08-Feb-2020	9:37:30 AM	0.017	-2.8567	0.2875	24.6756	12.35
08-Feb-2020	9:37:30 AM	0.0166	-2.8489	0.3411	24.6442	12.38
08-Feb-2020	9:37:31 AM	0.0166	-2.846	0.2875	24.6318	12.38
08-Feb-2020	9:37:31 AM	0.0165	-2.8413	0.3054	24.6135	12.37
08-Feb-2020	9:37:32 AM	0.0165	-2.8244	0.3054	24.5467	12.38
08-Feb-2020	9:37:33 AM	0.0165	-2.8046	0.2875	24.4675	12.42
08-Feb-2020	9:37:33 AM	0.0165	-2.7907	0.3054	24.4125	12.38
08-Feb-2020	9:37:34 AM	0.0165	-2.7791	0.2875	24.3658	12.4
08-Feb-2020	9:37:34 AM	0.0165	-2.7612	0.2875	24.2943	12.37
08-Feb-2020	9:37:35 AM	0.0165	-2.7496	0.3054	24.2482	12.38
08-Feb-2020	9:37:35 AM	0.0165	-2.7556	0.3589	24.273	12.4
08-Feb-2020	9:37:36 AM	0.0165	-2.7601	0.3054	24.2902	12.38
08-Feb-2020	9:37:37 AM	0.016	-2.7544	0.2697	24.2654	12.37
08-Feb-2020	9:37:37 AM	0.0165	-2.7438	0.3589	24.2258	12.38
08-Feb-2020	9:37:38 AM	0.0165	-2.7388	0.3232	24.2051	12.38
08-Feb-2020	9:37:38 AM	0.0165	-2.7307	0.3232	24.1726	12.38
08-Feb-2020	9:37:39 AM	0.016	-2.7306	0.3054	24.1702	12.38
08-Feb-2020	9:37:39 AM	0.016	-2.7375	0.3054	24.198	12.38
08-Feb-2020	9:37:40 AM	0.016	-2.7386	0.3232	24.2027	12.4
08-Feb-2020	9:37:41 AM	0.0165	-2.7292	0.2697	24.1655	12.38
08-Feb-2020	9:37:41 AM	0.016	-2.706	0.3054	24.0709	12.38
08-Feb-2020	9:37:42 AM	0.016	-2.6857	0.3054	23.9887	12.37
08-Feb-2020	9:37:42 AM	0.016	-2.6806	0.3054	23.9681	12.4
08-Feb-2020	9:37:43 AM	0.016	-2.6932	0.3232	24.0195	12.4
08-Feb-2020	9:37:43 AM	0.016	-2.6951	0.2518	24.026	12.35
08-Feb-2020	9:37:44 AM	0.016	-2.6951	0.3232	24.0272	12.38
08-Feb-2020	9:37:45 AM	0.016	-2.7053	0.3232	24.0685	12.38
08-Feb-2020	9:37:45 AM	0.016	-2.7149	0.3411	24.1075	12.4
08-Feb-2020	9:37:46 AM	0.016	-2.7231	0.3054	24.1401	12.4
08-Feb-2020	9:37:46 AM	0.016	-2.727	0.3232	24.156	12.38
08-Feb-2020	9:37:47 AM	0.016	-2.732	0.3411	24.1767	12.37
08-Feb-2020	9:37:47 AM	0.0156	-2.7394	0.3054	24.2045	12.38
08-Feb-2020	9:37:48 AM	0.0156	-2.7409	0.3054	24.2104	12.38
08-Feb-2020	9:37:49 AM	0.016	-2.7358	0.3232	24.1915	12.4
08-Feb-2020	9:37:49 AM	0.0156	-2.7402	0.3232	24.208	12.35
08-Feb-2020	9:37:50 AM	0.016	-2.748	0.3589	24.2411	12.38
08-Feb-2020	9:37:50 AM	0.0156	-2.7572	0.3232	24.276	12.37
08-Feb-2020	9:37:51 AM	0.0156	-2.7618	0.3054	24.2943	12.42
08-Feb-2020	9:37:51 AM	0.0156	-2.7676	0.3589	24.3186	12.4
08-Feb-2020	9:37:52 AM	0.0156	-2.7737	0.3232	24.3422	12.4
08-Feb-2020	9:37:53 AM	0.0156	-2.7659	0.3411	24.3115	12.38
08-Feb-2020	9:37:53 AM	0.0156	-2.7533	0.3411	24.2606	12.35
08-Feb-2020	9:37:54 AM	0.0156	-2.7391	0.3411	24.2039	12.38
08-Feb-2020	9:37:54 AM	0.0156	-2.7336	0.3054	24.1808	12.4
08-Feb-2020	9:37:55 AM	0.0151	-2.7372	0.3232	24.1944	12.38
08-Feb-2020	9:37:56 AM	0.0156	-2.7346	0.3054	24.185	12.38
08-Feb-2020	9:37:56 AM	0.0156	-2.7375	0.3054	24.1968	12.4
08-Feb-2020	9:37:57 AM	0.0156	-2.7351	0.2518	24.1862	12.4
08-Feb-2020	9:37:57 AM	0.0156	-2.7345	0.3054	24.1844	12.37
08-Feb-2020	9:37:58 AM	0.0156	-2.7299	0.3054	24.1661	12.38
08-Feb-2020	9:37:58 AM	0.0156	-2.7223	0.3054	24.1353	12.38
08-Feb-2020	9:37:59 AM	0.0155	-2.7053	0.2697	24.0662	12.38
08-Feb-2020	9:38:00 AM	0.0155	-2.693	0.3232	24.0171	12.4
08-Feb-2020	9:38:00 AM	0.0155	-2.6865	0.3411	23.9911	12.38
08-Feb-2020	9:38:01 AM	0.0155	-2.6919	0.3054	24.0124	12.4
08-Feb-2020	9:38:01 AM	0.0155	-2.6995	0.3054	24.0431	12.4
08-Feb-2020	9:38:02 AM	0.0151	-2.7044	0.3232	24.062	12.37
08-Feb-2020	9:38:02 AM	0.0151	-2.6988	0.3411	24.0396	12.4
08-Feb-2020	9:38:03 AM	0.0151	-2.6942	0.2875	24.0201	12.37
08-Feb-2020	9:38:04 AM	0.0151	-2.7021	0.3232	24.0526	12.37
08-Feb-2020	9:38:04 AM	0.0151	-2.7194	0.3054	24.1223	12.38
08-Feb-2020	9:38:05 AM	0.0151	-2.7357	0.3054	24.1879	12.4
08-Feb-2020	9:38:05 AM	0.0156	-2.7453	0.2875	24.2275	12.4
08-Feb-2020	9:38:06 AM	0.0151	-2.7521	0.3054	24.2541	12.4
08-Feb-2020	9:38:06 AM	0.0156	-2.7674	0.2697	24.3162	12.4
08-Feb-2020	9:38:07 AM	0.0156	-2.7893	0.3054	24.4043	12.38
08-Feb-2020	9:38:08 AM	0.0152	-2.7957	0.3054	24.4285	12.37
08-Feb-2020	9:38:08 AM	0.0152	-2.7992	0.2875	24.4421	12.38
08-Feb-2020	9:38:09 AM	0.0152	-2.7983	0.2875	24.4385	12.4
08-Feb-2020	9:38:09 AM	0.0152	-2.7824	0.2697	24.3747	12.35
08-Feb-2020	9:38:10 AM	0.0152	-2.7697	0.3054	24.3245	12.38
08-Feb-2020	9:38:10 AM	0.0152	-2.7707	0.3411	24.3292	12.4
08-Feb-2020	9:38:11 AM	0.0152	-2.7654	0.3054	24.3073	12.37
08-Feb-2020	9:38:12 AM	0.0152	-2.7685	0.3054	24.3197	12.38
08-Feb-2020	9:38:12 AM	0.0152	-2.7765	0.3054	24.3517	12.38
08-Feb-2020	9:38:13 AM	0.0152	-2.7821	0.3054	24.3741	12.4
08-Feb-2020	9:38:13 AM	0.0152	-2.7843	0.3054	24.383	12.38
08-Feb-2020	9:38:14 AM	0.0152	-2.7899	0.3232	24.4054	12.37
08-Feb-2020	9:38:14 AM	0.0152	-2.797	0.3054	24.4338	12.4
08-Feb-2020	9:38:15 AM	0.0152	-2.8126	0.3054	24.4959	12.38
08-Feb-2020	9:38:16 AM	0.0152	-2.8243	0.2875	24.542	12.38
08-Feb-2020	9:38:16 AM	0.0152	-2.81	0.2875	24.4852	12.4
08-Feb-2020	9:38:17 AM	0.0152	-2.7973	0.3411	24.4356	12.38
08-Feb-2020	9:38:17 AM	0.0152	-2.7799	0.3411	24.3658	12.4
08-Feb-2020	9:38:18 AM	0.0147	-2.7727	0.3232	24.3357	12.38
08-Feb-2020	9:38:19 AM	0.0147	-2.7615	0.3232	24.2908	12.4
08-Feb-2020	9:38:19 AM	0.0147	-2.752	0.2875	24.2518	12.4
08-Feb-2020	9:38:20 AM	0.0151	-2.7546	0.3054	24.2642	12.38
08-Feb-2020	9:38:20 AM	0.0147	-2.766	0.3411	24.3091	12.35
08-Feb-2020	9:38:21 AM	0.0147	-2.7604	0.3054	24.286	12.38
08-Feb-2020	9:38:21 AM	0.0147	-2.7432	0.3054	24.2169	12.42
08-Feb-2020	9:38:22 AM	0.0151	-2.742	0.234	24.2122	12.4
08-Feb-2020	9:38:23 AM	0.0147	-2.7431	0.2697	24.2157	12.42
08-Feb-2020	9:38:23 AM	0.0147	-2.7441	0.3232	24.221	12.38
08-Feb-2020	9:38:24 AM	0.0147	-2.7421	0.3232	24.2128	12.38
08-Feb-2020	9:38:24 AM	0.0147	-2.7403	0.3232	24.2057	12.38
08-Feb-2020	9:38:25 AM	0.0151	-2.7404	0.3589	24.208	12.38
08-Feb-2020	9:38:25 AM	0.0147	-2.7453	0.2875	24.2252	12.4
08-Feb-2020	9:38:26 AM	0.0147	-2.755	0.3054	24.2642	12.38
08-Feb-2020	9:38:27 AM	0.0147	-2.7628	0.3054	24.2955	12.38
08-Feb-2020	9:38:27 AM	0.0152	-2.7702	0.2875	24.3262	12.38
08-Feb-2020	9:38:28 AM	0.0147	-2.7844	0.2697	24.3812	12.4
08-Feb-2020	9:38:28 AM	0.0148	-2.7961	0.2697	24.4279	12.38
08-Feb-2020	9:38:29 AM	0.0148	-2.8001	0.2875	24.4445	12.42
08-Feb-2020	9:38:29 AM	0.0148	-2.8014	0.3054	24.4498	12.37
08-Feb-2020	9:38:30 AM	0.0148	-2.8009	0.3411	24.4486	12.38
08-Feb-2020	9:38:31 AM	0.0148	-2.804	0.2875	24.4598	12.38
08-Feb-2020	9:38:31 AM	0.0148	-2.8063	0.3411	24.4699	12.37
08-Feb-2020	9:38:32 AM	0.0148	-2.7982	0.3232	24.4374	12.37
08-Feb-2020	9:38:32 AM	2.9218	-0.3287	0.2875	23.3297	12.38
08-Feb-2020	9:38:33 AM	24.3756	15.9761	0.3054	22.7174	12.38
08-Feb-2020	9:38:33 AM	30.2305	20.4103	0.3768	22.6866	12.38
08-Feb-2020	9:38:34 AM	30.8054	20.8465	0.4839	22.6849	12.37
08-Feb-2020	9:38:35 AM	30.8893	20.9119	0.7338	22.6825	12.38
08-Feb-2020	9:38:35 AM	30.9321	20.9451	0.7338	22.6795	12.35
08-Feb-2020	9:38:36 AM	30.9339	20.9474	0.8945	22.6784	12.38
08-Feb-2020	9:38:36 AM	30.9299	20.9441	1.0016	22.6813	12.38
08-Feb-2020	9:38:37 AM	30.9346	20.9477	1.0908	22.6825	12.38
08-Feb-2020	9:38:37 AM	30.9344	20.9484	1.1444	22.6801	12.4
08-Feb-2020	9:38:38 AM	30.9315	20.9471	1.2694	22.6789	12.38
08-Feb-2020	9:38:39 AM	30.923	20.942	1.5014	22.6778	12.37
08-Feb-2020	9:38:39 AM	30.925	20.943	1.5193	22.6801	12.37
08-Feb-2020	9:38:40 AM	30.9257	20.9451	1.7335	22.6778	12.38
08-Feb-2020	9:38:40 AM	30.933	20.9515	1.8584	22.6766	12.38
08-Feb-2020	9:38:41 AM	30.9335	20.9519	1.9655	22.6784	12.38
08-Feb-2020	9:38:42 AM	30.9424	20.9586	2.0191	22.6789	12.4
08-Feb-2020	9:38:42 AM	30.9338	20.9532	2.1084	22.6766	12.4
08-Feb-2020	9:38:43 AM	30.9362	20.9551	2.1798	22.6772	12.37
08-Feb-2020	9:38:43 AM	30.9314	20.9527	2.3761	22.676	12.35
08-Feb-2020	9:38:44 AM	30.933	20.9535	2.4832	22.6789	12.4
08-Feb-2020	9:38:44 AM	30.9437	20.9613	2.5189	22.6807	12.38
08-Feb-2020	9:38:45 AM	30.9626	20.976	2.4832	22.6789	12.37
08-Feb-2020	9:38:46 AM	30.9806	20.9899	2.5189	22.6784	12.38
08-Feb-2020	9:38:46 AM	30.9862	20.994	2.5011	22.6784	12.38
08-Feb-2020	9:38:47 AM	30.9897	20.9973	2.5546	22.6772	12.38
08-Feb-2020	9:38:47 AM	30.9919	20.9997	2.6082	22.6754	12.4
08-Feb-2020	9:38:48 AM	30.9543	20.9716	2.5903	22.6736	12.38
08-Feb-2020	9:38:48 AM	30.9469	20.9662	2.6439	22.6736	12.38
08-Feb-2020	9:38:49 AM	30.9502	20.9682	2.626	22.6754	12.38
08-Feb-2020	9:38:50 AM	30.9493	20.9672	2.5546	22.6754	12.38
08-Feb-2020	9:38:50 AM	30.9393	20.9588	2.4475	22.6766	12.4
08-Feb-2020	9:38:51 AM	30.9398	20.9583	2.269	22.6772	12.4
08-Feb-2020	9:38:51 AM	30.9373	20.9548	2.0548	22.6795	12.4
08-Feb-2020	9:38:52 AM	30.9401	20.9581	1.912	22.673	12.42
08-Feb-2020	9:38:52 AM	30.9408	20.9576	1.8763	22.676	12.37
08-Feb-2020	9:38:53 AM	30.948	20.9634	1.7335	22.6724	12.38
08-Feb-2020	9:38:54 AM	30.9412	20.9592	1.6978	22.6689	12.37
08-Feb-2020	9:38:54 AM	30.9464	20.9622	1.5371	22.6695	12.4
08-Feb-2020	9:38:55 AM	30.9415	20.9577	1.4836	22.6713	12.4
08-Feb-2020	9:38:55 AM	30.9329	20.9498	1.2694	22.673	12.42
08-Feb-2020	9:38:56 AM	30.9344	20.9497	1.0908	22.6748	12.37
08-Feb-2020	9:38:56 AM	30.9345	20.9497	1.073	22.6748	12.38
08-Feb-2020	9:38:57 AM	30.9394	20.9539	1.073	22.673	12.38
08-Feb-2020	9:38:58 AM	30.9268	20.9467	1.1622	22.6659	12.4
08-Feb-2020	9:38:58 AM	30.9213	20.9426	1.2515	22.6671	12.38
08-Feb-2020	9:38:59 AM	30.9199	20.9419	1.3586	22.6677	12.38
08-Feb-2020	9:38:59 AM	30.9217	20.9441	1.4836	22.6665	12.38
08-Feb-2020	9:39:00 AM	30.9281	20.949	1.4836	22.6665	12.38
08-Feb-2020	9:39:00 AM	30.9338	20.9527	1.43	22.6677	12.4
08-Feb-2020	9:39:01 AM	30.9277	20.9486	1.5193	22.6671	12.4
08-Feb-2020	9:39:02 AM	30.924	20.9464	1.6442	22.6671	12.4
08-Feb-2020	9:39:02 AM	30.9221	20.9456	1.8049	22.6671	12.38
08-Feb-2020	9:39:03 AM	30.9225	20.9467	2.0191	22.6677	12.4
08-Feb-2020	9:39:03 AM	30.9252	20.9497	2.2333	22.6677	12.42
08-Feb-2020	9:39:04 AM	30.9275	20.9518	2.3404	22.6683	12.38
08-Feb-2020	9:39:05 AM	30.9266	20.952	2.5546	22.6683	12.4
08-Feb-2020	9:39:05 AM	30.9241	20.9511	2.751	22.6677	12.38
08-Feb-2020	9:39:06 AM	30.9281	20.9539	2.9295	22.6713	12.38
08-Feb-2020	9:39:06 AM	30.9355	20.9601	3.1437	22.6724	12.4
08-Feb-2020	9:39:07 AM	30.9375	20.9617	3.3044	22.6748	12.38
08-Feb-2020	9:39:07 AM	30.9375	20.9622	3.4829	22.676	12.38
08-Feb-2020	9:39:08 AM	30.9423	20.9662	3.7328	22.6784	12.38
08-Feb-2020	9:39:09 AM	30.9587	20.9766	3.8756	22.6878	12.37
08-Feb-2020	9:39:09 AM	30.9712	20.9832	4.0362	22.7002	12.38
08-Feb-2020	9:39:10 AM	30.9919	20.995	4.2862	22.718	12.35
08-Feb-2020	9:39:10 AM	30.9954	20.9989	4.4647	22.7168	12.4
08-Feb-2020	9:39:11 AM	31.0194	21.0145	4.6432	22.7286	12.38
08-Feb-2020	9:39:11 AM	31.0266	21.0177	4.7503	22.7381	12.4
08-Feb-2020	9:39:12 AM	31.0386	21.0276	5.0002	22.7392	12.4
08-Feb-2020	9:39:13 AM	31.0434	21.0297	5.2858	22.7493	12.4
08-Feb-2020	9:39:13 AM	31.0245	21.0155	5.375	22.7499	12.37
08-Feb-2020	9:39:14 AM	31.0553	21.0362	5.4821	22.7611	12.38
08-Feb-2020	9:39:14 AM	31.0661	21.0427	5.6428	22.7694	12.38
08-Feb-2020	9:39:15 AM	31.0534	21.0363	5.8391	22.7611	12.4
08-Feb-2020	9:39:15 AM	31.0596	21.0409	6.089	22.7652	12.4
08-Feb-2020	9:39:16 AM	31.0725	21.0497	6.2854	22.7717	12.38
08-Feb-2020	9:39:17 AM	31.0668	21.0465	6.3925	22.7694	12.38
08-Feb-2020	9:39:17 AM	31.061	21.0454	6.6424	22.7617	12.38
08-Feb-2020	9:39:18 AM	31.084	21.0627	6.9637	22.767	12.4
08-Feb-2020	9:39:18 AM	31.0971	21.0663	7.3385	22.7954	12.38
08-Feb-2020	9:39:19 AM	31.1516	21.0982	7.7312	22.8344	12.38
08-Feb-2020	9:39:19 AM	31.2242	21.1393	8.0882	22.8894	12.38
08-Feb-2020	9:39:20 AM	31.2355	21.1458	8.3381	22.9006	12.4
08-Feb-2020	9:39:21 AM	31.2739	21.1701	8.7844	22.9242	12.38
08-Feb-2020	9:39:21 AM	31.3261	21.1989	9.1235	22.9674	12.42
08-Feb-2020	9:39:22 AM	31.389	21.2395	9.5162	22.9981	12.37
08-Feb-2020	9:39:22 AM	31.5296	21.3246	9.8553	23.0785	12.35
08-Feb-2020	9:39:23 AM	31.5658	21.3428	10.0695	23.114	12.4
08-Feb-2020	9:39:24 AM	31.5692	21.3453	10.3016	23.1181	12.37
08-Feb-2020	9:39:24 AM	31.5761	21.3512	10.5158	23.1187	12.38
08-Feb-2020	9:39:25 AM	31.6041	21.3691	10.7835	23.1347	12.35
08-Feb-2020	9:39:25 AM	31.6738	21.402	11.0334	23.2079	12.37
08-Feb-2020	9:39:26 AM	31.7625	21.4523	11.3368	23.2712	12.38
08-Feb-2020	9:39:26 AM	31.8625	21.5032	11.4975	23.3604	12.35
08-Feb-2020	9:39:27 AM	31.9201	21.5391	11.8366	23.3924	12.38
08-Feb-2020	9:39:28 AM	31.9614	21.5659	12.0686	23.4113	12.4
08-Feb-2020	9:39:28 AM	31.985	21.5813	12.3899	23.4243	12.4
08-Feb-2020	9:39:29 AM	32.0095	21.5969	12.6576	23.4385	12.38
08-Feb-2020	9:39:29 AM	32.0275	21.6078	12.9432	23.4526	12.38
08-Feb-2020	9:39:30 AM	32.0394	21.6152	13.1752	23.4615	12.42
08-Feb-2020	9:39:30 AM	32.0497	21.6219	13.3002	23.4674	12.38
08-Feb-2020	9:39:31 AM	32.0654	21.6312	13.4787	23.4787	12.4
08-Feb-2020	9:39:32 AM	32.078	21.6368	13.5858	23.494	12.4
08-Feb-2020	9:39:32 AM	32.0818	21.637	13.7107	23.5053	12.38
08-Feb-2020	9:39:33 AM	32.0776	21.6292	13.7821	23.5224	12.38
08-Feb-2020	9:39:33 AM	32.0703	21.6212	13.8892	23.5324	12.4
08-Feb-2020	9:39:34 AM	32.1009	21.6367	13.9963	23.5608	12.37
08-Feb-2020	9:39:34 AM	32.1401	21.6621	14.1212	23.5774	12.38
08-Feb-2020	9:39:35 AM	32.1585	21.673	14.1926	23.5886	12.4
08-Feb-2020	9:39:36 AM	32.2184	21.6939	14.4603	23.6773	12.37
08-Feb-2020	9:39:36 AM	32.3047	21.7301	14.4603	23.7771	12.37
08-Feb-2020	9:39:37 AM	32.3334	21.7432	14.5496	23.8079	12.38
08-Feb-2020	9:39:37 AM	32.3863	21.7741	14.5496	23.8392	12.38
08-Feb-2020	9:39:38 AM	32.4218	21.7946	14.5853	23.8617	12.37
08-Feb-2020	9:39:38 AM	32.4335	21.8012	14.6031	23.8693	12.4
08-Feb-2020	9:39:39 AM	32.3994	21.7782	14.5139	23.8587	12.38
08-Feb-2020	9:39:40 AM	32.3927	21.7755	14.5853	23.8516	12.4
08-Feb-2020	9:39:40 AM	32.3472	21.7053	14.9422	23.9793	12.38
08-Feb-2020	9:39:41 AM	32.3814	21.7239	14.9779	24.0047	12.38
08-Feb-2020	9:39:41 AM	32.4785	21.7851	15.0493	24.0473	12.4
08-Feb-2020	9:39:42 AM	32.5727	21.8479	15.1386	24.0774	12.38
08-Feb-2020	9:39:42 AM	32.5699	21.8428	15.21	24.0886	12.38
08-Feb-2020	9:39:43 AM	32.5739	21.8427	15.1386	24.0981	12.4
08-Feb-2020	9:39:44 AM	32.6222	21.8812	15.085	24.0904	12.4
08-Feb-2020	9:39:44 AM	32.6297	21.8887	15.0672	24.0839	12.37
08-Feb-2020	9:39:45 AM	32.6235	21.8862	15.0315	24.0762	12.38
08-Feb-2020	9:39:45 AM	32.6186	21.8886	15.0315	24.0555	12.37
08-Feb-2020	9:39:46 AM	32.6052	21.8806	14.9422	24.0467	12.38
08-Feb-2020	9:39:47 AM	32.6004	21.8783	14.9244	24.0419	12.37
08-Feb-2020	9:39:47 AM	32.6186	21.9024	14.8708	24.0059	12.4
08-Feb-2020	9:39:48 AM	32.5303	21.8563	14.6924	23.9326	12.38
08-Feb-2020	9:39:48 AM	32.4532	21.8124	14.5496	23.8812	12.38
08-Feb-2020	9:39:49 AM	32.4247	21.8113	14.5674	23.8114	12.35
08-Feb-2020	9:39:49 AM	32.3594	21.7597	14.6031	23.8197	12.35
08-Feb-2020	9:39:50 AM	32.3406	21.7406	14.6388	23.8368	12.4
08-Feb-2020	9:39:51 AM	32.3303	21.7226	14.7459	23.8735	12.4
08-Feb-2020	9:39:51 AM	32.3207	21.7009	14.9065	23.9255	12.4
08-Feb-2020	9:39:52 AM	32.4226	21.7685	14.853	23.9568	12.37
08-Feb-2020	9:39:52 AM	32.4609	21.8028	14.8173	23.9379	12.37
08-Feb-2020	9:39:53 AM	32.4604	21.8031	14.9244	23.9373	12.38
08-Feb-2020	9:39:53 AM	32.4473	21.7703	15.0672	24.0177	12.37
08-Feb-2020	9:39:54 AM	32.5419	21.8342	15.0672	24.0437	12.38
08-Feb-2020	9:39:55 AM	32.553	21.8377	15.1207	24.0609	12.35
08-Feb-2020	9:39:55 AM	32.5755	21.8527	15.1743	24.0685	12.4
08-Feb-2020	9:39:56 AM	32.5934	21.8653	15.2278	24.0727	12.38
08-Feb-2020	9:39:56 AM	32.5907	21.8592	15.2813	24.0874	12.38
08-Feb-2020	9:39:57 AM	32.6111	21.871	15.2635	24.0993	12.38
08-Feb-2020	9:39:57 AM	32.6174	21.8762	15.2813	24.0981	12.37
08-Feb-2020	9:39:58 AM	32.6224	21.8798	15.1921	24.0975	12.37
08-Feb-2020	9:39:59 AM	32.6256	21.8858	15.1564	24.0845	12.4
08-Feb-2020	9:39:59 AM	32.6241	21.8856	15.2456	24.0827	12.4
08-Feb-2020	9:40:00 AM	32.6038	21.8627	15.4598	24.1117	12.37
08-Feb-2020	9:40:00 AM	32.6588	21.8935	15.7097	24.1519	12.4
08-Feb-2020	9:40:01 AM	32.7381	21.9504	15.8882	24.1649	12.38
08-Feb-2020	9:40:01 AM	32.7406	21.9499	16.0131	24.1749	12.37
08-Feb-2020	9:40:02 AM	32.7288	21.9337	16.1024	24.2009	12.38
08-Feb-2020	9:40:03 AM	32.7381	21.9279	16.2451	24.2464	12.38
08-Feb-2020	9:40:03 AM	32.7418	21.9068	16.4593	24.3304	12.37
08-Feb-2020	9:40:04 AM	32.8132	21.9408	16.6021	24.3995	12.4
08-Feb-2020	9:40:04 AM	32.9039	21.9965	16.7092	24.4445	12.37
08-Feb-2020	9:40:05 AM	32.9794	22.0524	16.6378	24.4474	12.42
08-Feb-2020	9:40:05 AM	32.9976	22.0697	16.6199	24.435	12.37
08-Feb-2020	9:40:06 AM	32.9929	22.0674	16.6556	24.4314	12.4
08-Feb-2020	9:40:07 AM	32.9842	22.0581	16.6913	24.4409	12.38
08-Feb-2020	9:40:07 AM	32.9976	22.0645	16.6556	24.4533	12.38
08-Feb-2020	9:40:08 AM	33.0353	22.0907	16.6735	24.461	12.38
08-Feb-2020	9:40:08 AM	33.0429	22.0971	16.6199	24.458	12.35
08-Feb-2020	9:40:09 AM	33.0383	22.0994	16.6021	24.4385	12.38
08-Feb-2020	9:40:10 AM	33.025	22.0919	16.6021	24.4297	12.38
08-Feb-2020	9:40:10 AM	33.0251	22.0902	16.6556	24.4368	12.37
08-Feb-2020	9:40:11 AM	33.0338	22.0916	16.6913	24.4545	12.38
08-Feb-2020	9:40:11 AM	33.0458	22.0974	16.7449	24.4663	12.4
08-Feb-2020	9:40:12 AM	33.0527	22.1018	16.7806	24.4693	12.4
08-Feb-2020	9:40:12 AM	33.0542	22.1053	16.727	24.461	12.4
08-Feb-2020	9:40:13 AM	33.0426	22.1004	16.6913	24.4474	12.37
08-Feb-2020	9:40:14 AM	33.0357	22.1016	16.6556	24.4249	12.4
08-Feb-2020	9:40:14 AM	33.0154	22.0899	16.6556	24.4131	12.4
08-Feb-2020	9:40:15 AM	33.0078	22.0837	16.6735	24.4149	12.38
08-Feb-2020	9:40:15 AM	33.0323	22.0923	16.9234	24.4515	12.37
08-Feb-2020	9:40:16 AM	33.0557	22.1008	17.0661	24.4846	12.37
08-Feb-2020	9:40:16 AM	33.0609	22.1021	17.1554	24.4947	12.38
08-Feb-2020	9:40:17 AM	33.0527	22.0924	17.2803	24.5083	12.4
08-Feb-2020	9:40:18 AM	33.0033	22.0292	17.4409	24.5975	12.37
08-Feb-2020	9:40:18 AM	32.9709	21.9322	17.6373	24.8428	12.37
08-Feb-2020	9:40:19 AM	33.3054	22.1581	17.8871	24.935	12.38
08-Feb-2020	9:40:19 AM	33.4721	22.2358	18.1548	25.0982	12.38
08-Feb-2020	9:40:20 AM	33.4876	22.2346	18.2976	25.1425	12.38
08-Feb-2020	9:40:20 AM	33.5144	22.2539	18.4047	25.1472	12.38
08-Feb-2020	9:40:21 AM	33.5394	22.272	18.5653	25.152	12.37
08-Feb-2020	9:40:22 AM	33.6148	22.3409	18.7617	25.1153	12.37
08-Feb-2020	9:40:22 AM	33.653	22.3842	18.9223	25.0698	12.37
08-Feb-2020	9:40:23 AM	33.6585	22.3949	18.9758	25.0491	12.4
08-Feb-2020	9:40:23 AM	33.6584	22.3978	19.0829	25.0408	12.38
08-Feb-2020	9:40:24 AM	33.7137	22.4668	19.2078	24.9522	12.37
08-Feb-2020	9:40:24 AM	33.6518	22.4181	19.3863	24.9616	12.4
08-Feb-2020	9:40:25 AM	33.6807	22.4353	19.4755	24.9782	12.42
08-Feb-2020	9:40:26 AM	33.7102	22.4593	19.4755	24.9723	12.38
08-Feb-2020	9:40:26 AM	33.6978	22.4483	19.4399	24.977	12.38
08-Feb-2020	9:40:27 AM	33.6907	22.4413	19.4577	24.9829	12.4
08-Feb-2020	9:40:27 AM	33.696	22.4455	19.5112	24.9829	12.38
08-Feb-2020	9:40:28 AM	33.7079	22.4599	19.6362	24.9669	12.4
08-Feb-2020	9:40:28 AM	33.714	22.4678	19.654	24.9563	12.4
08-Feb-2020	9:40:29 AM	33.7188	22.4744	19.7968	24.9486	12.38
08-Feb-2020	9:40:30 AM	33.7303	22.4879	19.9396	24.9344	12.38
08-Feb-2020	9:40:30 AM	33.7445	22.5011	20.0824	24.9285	12.4
08-Feb-2020	9:40:31 AM	33.7516	22.5082	20.1716	24.9238	12.35
08-Feb-2020	9:40:31 AM	33.7731	22.5246	20.1894	24.9238	12.42
08-Feb-2020	9:40:32 AM	33.7803	22.5304	20.2787	24.9238	12.35
08-Feb-2020	9:40:33 AM	33.7799	22.5286	20.3858	24.9303	12.4
08-Feb-2020	9:40:33 AM	33.8054	22.5484	20.5464	24.9309	12.38
08-Feb-2020	9:40:34 AM	33.8319	22.5803	20.7427	24.8942	12.38
08-Feb-2020	9:40:34 AM	33.8319	22.6058	20.7962	24.8103	12.4
08-Feb-2020	9:40:35 AM	33.8096	22.6072	20.9033	24.7512	12.4
08-Feb-2020	9:40:35 AM	33.7895	22.5974	20.9033	24.7335	12.38
08-Feb-2020	9:40:36 AM	33.7851	22.5811	20.7427	24.7743	12.38
08-Feb-2020	9:40:37 AM	33.7799	22.5622	20.707	24.8233	12.38
08-Feb-2020	9:40:37 AM	33.7914	22.5627	20.7248	24.8511	12.37
08-Feb-2020	9:40:38 AM	33.8091	22.5854	20.7605	24.8204	12.38
08-Feb-2020	9:40:38 AM	33.8192	22.6214	20.939	24.7288	12.37
08-Feb-2020	9:40:39 AM	33.7994	22.6289	21.0461	24.6555	12.38
08-Feb-2020	9:40:39 AM	33.7678	22.6143	21.0996	24.6253	12.38
08-Feb-2020	9:40:40 AM	33.7609	22.6126	21.1532	24.6141	12.4
08-Feb-2020	9:40:41 AM	33.7585	22.6145	21.1532	24.6017	12.38
08-Feb-2020	9:40:41 AM	33.7591	22.6201	21.3495	24.5875	12.35
08-Feb-2020	9:40:42 AM	33.763	22.6274	21.5101	24.5751	12.38
08-Feb-2020	9:40:42 AM	33.7629	22.6288	21.5993	24.5715	12.38
08-Feb-2020	9:40:43 AM	33.7655	22.6333	21.6886	24.5644	12.38
08-Feb-2020	9:40:43 AM	33.7658	22.6357	21.7243	24.5579	12.4
08-Feb-2020	9:40:44 AM	33.771	22.6448	21.7957	24.5414	12.37
08-Feb-2020	9:40:45 AM	33.7664	22.6431	21.7778	24.5355	12.37
08-Feb-2020	9:40:45 AM	33.762	22.6377	21.7957	24.5426	12.37
08-Feb-2020	9:40:46 AM	33.77	22.6464	21.9384	24.5355	12.38
08-Feb-2020	9:40:46 AM	33.7735	22.6518	22.0812	24.5284	12.35
08-Feb-2020	9:40:47 AM	33.7691	22.6451	22.1883	24.5414	12.38
08-Feb-2020	9:40:47 AM	33.7876	22.6584	22.3132	24.5455	12.38
08-Feb-2020	9:40:48 AM	33.7931	22.6618	22.3846	24.5491	12.38
08-Feb-2020	9:40:49 AM	33.7946	22.659	22.4203	24.5627	12.4
08-Feb-2020	9:40:49 AM	33.7964	22.6603	22.4917	24.5638	12.37
08-Feb-2020	9:40:50 AM	33.8009	22.664	22.5452	24.5638	12.42
08-Feb-2020	9:40:50 AM	33.8184	22.6802	22.6344	24.555	12.4
08-Feb-2020	9:40:51 AM	33.836	22.6956	22.5809	24.5473	12.4
08-Feb-2020	9:40:51 AM	33.8382	22.6972	22.5988	24.5479	12.4
08-Feb-2020	9:40:52 AM	33.8409	22.7006	22.5988	24.5432	12.4
08-Feb-2020	9:40:53 AM	33.8334	22.69	22.4738	24.5579	12.38
08-Feb-2020	9:40:53 AM	33.8272	22.6824	22.3846	24.5662	12.38
08-Feb-2020	9:40:54 AM	33.8259	22.6812	22.3846	24.5668	12.4
08-Feb-2020	9:40:54 AM	33.8268	22.6821	22.4381	24.5668	12.38
08-Feb-2020	9:40:55 AM	33.8303	22.6861	22.5631	24.5644	12.42
08-Feb-2020	9:40:56 AM	33.8307	22.6877	22.5809	24.5603	12.37
08-Feb-2020	9:40:56 AM	33.8281	22.6839	22.4917	24.565	12.37
08-Feb-2020	9:40:57 AM	33.8272	22.6827	22.5452	24.5674	12.38
08-Feb-2020	9:40:57 AM	33.8312	22.6874	22.7237	24.5644	12.4
08-Feb-2020	9:40:58 AM	33.8396	22.6981	22.7951	24.5508	12.38
08-Feb-2020	9:40:58 AM	33.8561	22.7158	22.8843	24.5349	12.35
08-Feb-2020	9:40:59 AM	33.8633	22.7227	22.9021	24.5302	12.4
08-Feb-2020	9:41:00 AM	33.8771	22.7378	22.9557	24.5154	12.42
08-Feb-2020	9:41:00 AM	33.9008	22.763	22.9557	24.4911	12.38
08-Feb-2020	9:41:01 AM	33.896	22.7563	22.8664	24.5	12.4
08-Feb-2020	9:41:01 AM	33.8723	22.7303	22.7594	24.5254	12.37
08-Feb-2020	9:41:02 AM	33.8467	22.7054	22.6523	24.5426	12.4
08-Feb-2020	9:41:02 AM	33.8387	22.6968	22.6344	24.5508	12.38
08-Feb-2020	9:41:03 AM	33.84	22.6986	22.6166	24.5479	12.38
08-Feb-2020	9:41:04 AM	33.8339	22.6906	22.5095	24.5573	12.37
08-Feb-2020	9:41:04 AM	33.8286	22.6828	22.3489	24.568	12.37
08-Feb-2020	9:41:05 AM	33.8258	22.6822	22.2954	24.5621	12.38
08-Feb-2020	9:41:05 AM	33.8158	22.6774	22.1169	24.5503	12.38
08-Feb-2020	9:41:06 AM	33.8058	22.6706	22.1169	24.5479	12.37
08-Feb-2020	9:41:06 AM	33.8045	22.6695	22.1347	24.5485	12.38
08-Feb-2020	9:41:07 AM	33.8035	22.669	22.1169	24.5473	12.38
08-Feb-2020	9:41:08 AM	33.804	22.6693	22.0455	24.5467	12.38
08-Feb-2020	9:41:08 AM	33.8008	22.6678	21.9741	24.5426	12.38
08-Feb-2020	9:41:09 AM	33.7935	22.6641	21.9027	24.5355	12.35
08-Feb-2020	9:41:09 AM	33.7962	22.6675	21.992	24.5319	12.38
08-Feb-2020	9:41:10 AM	33.7925	22.6654	21.9741	24.5296	12.38
08-Feb-2020	9:41:10 AM	33.7812	22.6568	21.9206	24.529	12.38
08-Feb-2020	9:41:11 AM	33.7776	22.6536	21.7957	24.529	12.38
08-Feb-2020	9:41:12 AM	33.7648	22.6382	21.5993	24.5449	12.37
08-Feb-2020	9:41:12 AM	33.7626	22.626	21.4387	24.578	12.4
08-Feb-2020	9:41:13 AM	33.7622	22.6241	21.1175	24.5786	12.4
08-Feb-2020	9:41:13 AM	33.7501	22.603	20.8855	24.6153	12.37
08-Feb-2020	9:41:14 AM	33.7236	22.5407	20.7427	24.7542	12.38
08-Feb-2020	9:41:14 AM	33.7865	22.572	20.5464	24.805	12.38
08-Feb-2020	9:41:15 AM	33.8039	22.5651	20.3858	24.8694	12.38
08-Feb-2020	9:41:16 AM	33.7944	22.5475	20.2073	24.9013	12.37
08-Feb-2020	9:41:16 AM	33.774	22.5265	19.9039	24.9155	12.38
08-Feb-2020	9:41:17 AM	33.7425	22.4954	19.7433	24.9374	12.4
08-Feb-2020	9:41:17 AM	33.727	22.4791	19.5469	24.9498	12.4
08-Feb-2020	9:41:18 AM	33.6965	22.4552	19.3328	24.9498	12.38
08-Feb-2020	9:41:19 AM	33.6592	22.4208	19.2257	24.9687	12.38
08-Feb-2020	9:41:19 AM	33.6606	22.4096	19.0294	25.0066	12.35
08-Feb-2020	9:41:20 AM	33.6179	22.3531	18.9044	25.0846	12.38
08-Feb-2020	9:41:20 AM	33.6281	22.3521	18.6903	25.1106	12.38
08-Feb-2020	9:41:21 AM	33.6062	22.3279	18.601	25.1342	12.38
08-Feb-2020	9:41:21 AM	33.5797	22.3093	18.4404	25.1277	12.37
08-Feb-2020	9:41:22 AM	33.5893	22.3312	18.3155	25.0775	12.38
08-Feb-2020	9:41:23 AM	33.5042	22.3027	18.2441	24.9581	12.42
08-Feb-2020	9:41:23 AM	33.4243	22.2456	18.1727	24.9463	12.38
08-Feb-2020	9:41:24 AM	33.412	22.2393	17.9942	24.9338	12.38
08-Feb-2020	9:41:24 AM	33.4126	22.2517	17.8157	24.8919	12.38
08-Feb-2020	9:41:25 AM	33.4194	22.2852	17.6908	24.7955	12.38
08-Feb-2020	9:41:25 AM	33.3401	22.2729	17.5659	24.6354	12.38
08-Feb-2020	9:41:26 AM	33.125	22.1244	17.4231	24.5863	12.38
08-Feb-2020	9:41:27 AM	33.1087	22.1281	17.316	24.5313	12.38
08-Feb-2020	9:41:27 AM	33.0832	22.1163	17.0661	24.5024	12.38
08-Feb-2020	9:41:28 AM	33.0821	22.1235	16.9234	24.4734	12.37
08-Feb-2020	9:41:28 AM	33.0232	22.095	16.6913	24.4161	12.4
08-Feb-2020	9:41:29 AM	33.0024	22.0976	16.5307	24.3522	12.37
08-Feb-2020	9:41:29 AM	32.9167	22.0569	16.3522	24.2683	12.38
08-Feb-2020	9:41:30 AM	32.893	22.0528	16.1916	24.2193	12.38
08-Feb-2020	9:41:31 AM	32.8569	22.0403	15.906	24.1649	12.38
08-Feb-2020	9:41:31 AM	32.7974	22.0036	15.8525	24.1359	12.37
08-Feb-2020	9:41:32 AM	32.7174	21.9483	15.8168	24.1176	12.37
08-Feb-2020	9:41:32 AM	32.7206	21.9502	15.9596	24.1217	12.4
08-Feb-2020	9:41:33 AM	32.7384	21.9632	16.0488	24.1247	12.38
08-Feb-2020	9:41:33 AM	32.7499	21.9706	15.9596	24.1276	12.35
08-Feb-2020	9:41:34 AM	32.7397	21.964	15.8168	24.1217	12.38
08-Feb-2020	9:41:35 AM	32.7342	21.9605	15.6383	24.117	12.38
08-Feb-2020	9:41:35 AM	32.7186	21.9535	15.5134	24.0987	12.38
08-Feb-2020	9:41:36 AM	32.7036	21.9566	15.3527	24.0473	12.42
08-Feb-2020	9:41:36 AM	32.5429	21.8483	15.1921	24	12.38
08-Feb-2020	9:41:37 AM	32.4494	21.8081	15.0315	23.8936	12.38
08-Feb-2020	9:41:37 AM	32.3777	21.7707	14.8708	23.8333	12.4
08-Feb-2020	9:41:38 AM	32.2965	21.7364	14.7994	23.7393	12.37
08-Feb-2020	9:41:39 AM	32.2513	21.7197	14.8351	23.6796	12.4
08-Feb-2020	9:41:39 AM	32.2562	21.7129	14.8351	23.7157	12.38
08-Feb-2020	9:41:40 AM	32.2911	21.7234	14.8708	23.7706	12.42
08-Feb-2020	9:41:40 AM	32.3187	21.7452	14.7994	23.7665	12.4
08-Feb-2020	9:41:41 AM	32.2779	21.7327	14.621	23.7009	12.38
08-Feb-2020	9:41:42 AM	32.2242	21.7131	14.4782	23.6264	12.37
08-Feb-2020	9:41:42 AM	32.1844	21.6942	14.4425	23.5868	12.42
08-Feb-2020	9:41:43 AM	32.1734	21.6888	14.3532	23.5756	12.38
08-Feb-2020	9:41:43 AM	32.149	21.679	14.2283	23.5437	12.4
08-Feb-2020	9:41:44 AM	32.1361	21.6722	14.2283	23.5336	12.37
08-Feb-2020	9:41:44 AM	32.1302	21.67	14.0677	23.523	12.4
08-Feb-2020	9:41:45 AM	32.1302	21.672	13.8535	23.5129	12.4
08-Feb-2020	9:41:46 AM	32.1225	21.6731	13.7821	23.4881	12.4
08-Feb-2020	9:41:46 AM	32.0968	21.6542	13.7642	23.4857	12.37
08-Feb-2020	9:41:47 AM	32.0825	21.6465	13.6928	23.4739	12.4
08-Feb-2020	9:41:47 AM	32.0698	21.6385	13.6393	23.4674	12.38
08-Feb-2020	9:41:48 AM	32.0644	21.6363	13.5679	23.4597	12.38
08-Feb-2020	9:41:48 AM	32.0582	21.6322	13.4251	23.4556	12.37
08-Feb-2020	9:41:49 AM	32.0596	21.6323	13.086	23.4538	12.35
08-Feb-2020	9:41:50 AM	32.0399	21.6217	12.7826	23.4343	12.4
08-Feb-2020	9:41:50 AM	32.0235	21.6109	12.6398	23.4266	12.4
08-Feb-2020	9:41:51 AM	31.997	21.5922	12.4256	23.419	12.38
08-Feb-2020	9:41:51 AM	31.9857	21.585	12.3542	23.413	12.4
08-Feb-2020	9:41:52 AM	31.9689	21.5737	12.2114	23.406	12.37
08-Feb-2020	9:41:52 AM	31.939	21.5589	12.1579	23.3776	12.38
08-Feb-2020	9:41:53 AM	31.916	21.544	12.14	23.3687	12.37
08-Feb-2020	9:41:54 AM	31.9043	21.5359	11.8901	23.3622	12.38
08-Feb-2020	9:41:54 AM	31.9077	21.5461	11.5688	23.3309	12.4
08-Feb-2020	9:41:55 AM	31.7691	21.4864	11.4618	23.1713	12.35
08-Feb-2020	9:41:55 AM	31.6418	21.3972	11.2833	23.1435	12.4
08-Feb-2020	9:41:56 AM	31.5757	21.3525	11.2119	23.124	12.38
08-Feb-2020	9:41:56 AM	31.5777	21.3573	11.0691	23.1098	12.37
08-Feb-2020	9:41:57 AM	31.5724	21.3557	10.9084	23.0992	12.38
08-Feb-2020	9:41:58 AM	31.5579	21.3452	10.6764	23.0939	12.38
08-Feb-2020	9:41:58 AM	31.5031	21.3151	10.3908	23.0495	12.4
08-Feb-2020	9:41:59 AM	31.4365	21.2832	10.1409	22.9804	12.4
08-Feb-2020	9:41:59 AM	31.3821	21.2572	10.0874	22.926	12.38
08-Feb-2020	9:42:00 AM	31.2752	21.1826	9.9267	22.9012	12.42
08-Feb-2020	9:42:00 AM	31.2659	21.174	9.9089	22.9065	12.37
08-Feb-2020	9:42:01 AM	31.2573	21.1697	9.6947	22.8953	12.37
08-Feb-2020	9:42:02 AM	31.2545	21.169	9.5162	22.8876	12.38
08-Feb-2020	9:42:02 AM	31.2341	21.1571	9.2842	22.871	12.38
08-Feb-2020	9:42:03 AM	31.1744	21.1269	9.2306	22.8173	12.4
08-Feb-2020	9:42:03 AM	31.1312	21.0962	9.0878	22.8078	12.37
08-Feb-2020	9:42:04 AM	31.1338	21.0982	8.9272	22.8054	12.37
08-Feb-2020	9:42:05 AM	31.144	21.1088	8.7487	22.7924	12.42
08-Feb-2020	9:42:05 AM	31.1248	21.0947	8.5166	22.7871	12.4
08-Feb-2020	9:42:06 AM	31.1411	21.1005	8.3203	22.8072	12.37
08-Feb-2020	9:42:06 AM	31.1476	21.1071	8.3381	22.8019	12.38
08-Feb-2020	9:42:07 AM	31.1309	21.0937	8.0168	22.7995	12.35
08-Feb-2020	9:42:07 AM	31.1319	21.0931	7.7134	22.7995	12.38
08-Feb-2020	9:42:08 AM	31.1239	21.089	7.5527	22.7901	12.38
08-Feb-2020	9:42:09 AM	31.1142	21.0809	7.3385	22.7895	12.38
08-Feb-2020	9:42:09 AM	31.1173	21.0834	7.1779	22.7865	12.4
08-Feb-2020	9:42:10 AM	31.1073	21.0758	6.9101	22.7824	12.38
08-Feb-2020	9:42:10 AM	31.1048	21.0738	6.6067	22.7782	12.38
08-Feb-2020	9:42:11 AM	31.0987	21.0691	6.4103	22.7753	12.4
08-Feb-2020	9:42:11 AM	31.0937	21.0659	6.1783	22.7694	12.42
08-Feb-2020	9:42:12 AM	31.0823	21.0593	5.9819	22.7593	12.35
08-Feb-2020	9:42:13 AM	31.0847	21.06	5.6963	22.7587	12.35
08-Feb-2020	9:42:13 AM	31.077	21.0544	5.4286	22.754	12.4
08-Feb-2020	9:42:14 AM	31.0656	21.0463	5.1787	22.7481	12.37
08-Feb-2020	9:42:14 AM	31.0604	21.047	4.8752	22.7268	12.38
08-Feb-2020	9:42:15 AM	31.0187	21.0215	4.5896	22.7008	12.38
08-Feb-2020	9:42:15 AM	30.9971	21.0093	4.4825	22.6843	12.38
08-Feb-2020	9:42:16 AM	30.9757	20.9922	4.1255	22.6819	12.38
08-Feb-2020	9:42:17 AM	30.9694	20.988	3.9113	22.6766	12.4
08-Feb-2020	9:42:17 AM	30.9662	20.9843	3.59	22.676	12.37
08-Feb-2020	9:42:18 AM	30.9643	20.9829	3.5186	22.6748	12.37
08-Feb-2020	9:42:18 AM	30.9665	20.9852	3.6078	22.6742	12.38
08-Feb-2020	9:42:19 AM	30.9641	20.9838	3.6614	22.6736	12.38
08-Feb-2020	9:42:19 AM	30.9641	20.9839	3.6971	22.6736	12.38
08-Feb-2020	9:42:20 AM	30.9618	20.9814	3.4293	22.6719	12.38
08-Feb-2020	9:42:21 AM	30.9599	20.9797	3.3401	22.6719	12.42
08-Feb-2020	9:42:21 AM	30.9609	20.9802	3.3579	22.673	12.38
08-Feb-2020	9:42:22 AM	30.9614	20.9806	3.3401	22.6724	12.35
08-Feb-2020	9:42:22 AM	30.9632	20.9816	3.2508	22.6724	12.38
08-Feb-2020	9:42:23 AM	30.9519	20.9734	3.108	22.6689	12.38
08-Feb-2020	9:42:23 AM	30.9527	20.9737	2.8759	22.6665	12.38
08-Feb-2020	9:42:24 AM	30.9531	20.9743	2.9116	22.6659	12.37
08-Feb-2020	9:42:25 AM	30.9487	20.9706	2.9831	22.6683	12.38
08-Feb-2020	9:42:25 AM	30.9544	20.9742	2.9652	22.6707	12.35
08-Feb-2020	9:42:26 AM	30.9572	20.9764	3.0009	22.6707	12.37
08-Feb-2020	9:42:26 AM	30.9549	20.9748	3.0545	22.6713	12.38
08-Feb-2020	9:42:27 AM	30.949	20.9715	3.0902	22.6677	12.38
08-Feb-2020	9:42:28 AM	30.9516	20.9729	3.1794	22.6707	12.38
08-Feb-2020	9:42:28 AM	30.9573	20.977	3.2687	22.673	12.35
08-Feb-2020	9:42:29 AM	30.9566	20.9773	3.2687	22.6701	12.38
08-Feb-2020	9:42:29 AM	30.9461	20.9706	3.3222	22.6665	12.38
08-Feb-2020	9:42:30 AM	30.9436	20.9678	3.3401	22.6701	12.38
08-Feb-2020	9:42:30 AM	30.954	20.9748	3.3579	22.6736	12.38
08-Feb-2020	9:42:31 AM	30.9605	20.9798	3.3758	22.6736	12.4
08-Feb-2020	9:42:32 AM	30.9634	20.9813	3.3044	22.6748	12.38
08-Feb-2020	9:42:32 AM	30.9644	20.9818	3.2508	22.6748	12.38
08-Feb-2020	9:42:33 AM	30.9624	20.9783	3.0545	22.6789	12.4
08-Feb-2020	9:42:33 AM	30.9596	20.976	2.9295	22.6778	12.4
08-Feb-2020	9:42:34 AM	30.9638	20.9803	2.8224	22.6719	12.37
08-Feb-2020	9:42:34 AM	30.9573	20.9751	2.751	22.6719	12.38
08-Feb-2020	9:42:35 AM	30.9519	20.972	2.6439	22.6665	12.4
08-Feb-2020	9:42:36 AM	30.9471	20.9687	2.5725	22.6642	12.38
08-Feb-2020	9:42:36 AM	30.9424	20.9652	2.5011	22.663	12.35
08-Feb-2020	9:42:37 AM	30.943	20.9646	2.3583	22.6648	12.38
08-Feb-2020	9:42:37 AM	30.9441	20.964	2.1262	22.6659	12.38
08-Feb-2020	9:42:38 AM	30.9443	20.9624	1.8049	22.6671	12.37
08-Feb-2020	9:42:38 AM	30.9435	20.9604	1.5371	22.6683	12.4
08-Feb-2020	9:42:39 AM	30.9464	20.9618	1.43	22.6695	12.38
08-Feb-2020	9:42:40 AM	30.9441	20.9601	1.4122	22.6689	12.38
08-Feb-2020	9:42:40 AM	30.9426	20.9561	0.9123	22.6713	12.38
08-Feb-2020	9:42:41 AM	30.9237	20.9402	0.5732	22.6719	12.37
08-Feb-2020	9:42:41 AM	30.9444	20.9541	0.3946	22.6754	12.4
08-Feb-2020	9:42:42 AM	30.9525	20.9593	0.3054	22.6772	12.38
08-Feb-2020	9:42:42 AM	13.6326	7.8909	0.3054	22.6831	12.38
08-Feb-2020	9:42:43 AM	4.562	1.0902	0.3054	22.5761	12.35
08-Feb-2020	9:42:44 AM	2.4259	-0.4309	0.2875	22.1901	12.42
08-Feb-2020	9:42:44 AM	1.5664	-1.0422	0.2518	22.0205	12.4
08-Feb-2020	9:42:45 AM	1.1002	-1.3677	0.234	21.8982	12.37
08-Feb-2020	9:42:45 AM	0.9056	-1.4419	0.2697	21.5737	12.38
08-Feb-2020	9:42:46 AM	0.4922	-1.6691	0.2518	21.1806	12.38
08-Feb-2020	9:42:47 AM	0.3298	-1.7208	0.2697	20.8502	12.42
08-Feb-2020	9:42:47 AM	0.2635	-1.7516	0.2875	20.7586	12.38
08-Feb-2020	9:42:48 AM	0.1102	-1.8466	0.3054	20.6557	12.38
08-Feb-2020	9:42:48 AM	0.0569	-1.8684	0.3411	20.5677	12.38
08-Feb-2020	9:42:49 AM	0.0265	-1.8675	0.3054	20.453	12.35
08-Feb-2020	9:42:49 AM	0.219	-1.7124	0.2875	20.4152	12.4
08-Feb-2020	9:42:50 AM	0.102	-1.7906	0.2875	20.362	12.4
08-Feb-2020	9:42:51 AM	0.0199	-1.8411	0.3232	20.3035	12.37
08-Feb-2020	9:42:51 AM	0.0137	-1.839	0.2518	20.2692	12.4
08-Feb-2020	9:42:52 AM	0.0127	-1.8266	0.3232	20.2077	12.42
08-Feb-2020	9:42:52 AM	0.0118	-1.8153	0.3054	20.1498	12.38
08-Feb-2020	9:42:53 AM	0.0113	-1.8045	0.2875	20.096	12.38
08-Feb-2020	9:42:53 AM	0.0113	-1.7973	0.2875	20.0611	12.38
08-Feb-2020	9:42:54 AM	0.0113	-1.7883	0.2875	20.0174	12.37
08-Feb-2020	9:42:55 AM	0.0109	-1.7882	0.3232	20.0162	12.37
08-Feb-2020	9:42:55 AM	0.1448	-1.6861	0.3054	20.018	12.35
08-Feb-2020	9:42:56 AM	0.0376	-1.7659	0.234	20.0056	12.37
08-Feb-2020	9:42:56 AM	0.0126	-1.78	0.2518	19.9813	12.38
08-Feb-2020	9:42:57 AM	0.0105	-1.7774	0.3411	19.963	12.37
08-Feb-2020	9:42:57 AM	0.0105	-1.7736	0.2697	19.9429	12.38
08-Feb-2020	9:42:58 AM	0.0101	-1.7712	0.2161	19.9287	12.4
08-Feb-2020	9:42:59 AM	0.0102	-1.773	0.2697	19.9388	12.38
08-Feb-2020	9:42:59 AM	0.0101	-1.7675	0.2518	19.9116	12.4
08-Feb-2020	9:43:00 AM	0.0099	-1.7613	0.2697	19.8809	12.38
08-Feb-2020	9:43:00 AM	0.0099	-1.7671	0.2697	19.9092	12.37
08-Feb-2020	9:43:01 AM	0.0099	-1.7747	0.2518	19.9459	12.38
08-Feb-2020	9:43:01 AM	0.0099	-1.7765	0.234	19.9542	12.37
08-Feb-2020	9:43:02 AM	0.0099	-1.7787	0.234	19.9648	12.35
08-Feb-2020	9:43:03 AM	0.01	-1.7838	0.2875	19.9908	12.37
08-Feb-2020	9:43:03 AM	0.01	-1.7901	0.2697	20.0209	12.38
08-Feb-2020	9:43:04 AM	0.0101	-1.7958	0.2161	20.0475	12.37
08-Feb-2020	9:43:04 AM	0.0101	-1.7967	0.234	20.0523	12.4
08-Feb-2020	9:43:05 AM	0.01	-1.7965	0.234	20.0511	12.35
08-Feb-2020	9:43:05 AM	0.0101	-1.8001	0.234	20.0688	12.38
08-Feb-2020	9:43:06 AM	0.0101	-1.8033	0.234	20.0842	12.35
08-Feb-2020	9:43:07 AM	0.0101	-1.8163	0.2697	20.148	12.38
08-Feb-2020	9:43:07 AM	0.0101	-1.8241	0.2161	20.1841	12.35
08-Feb-2020	9:43:08 AM	0.0101	-1.8227	0.2697	20.1788	12.4
08-Feb-2020	9:43:08 AM	0.0101	-1.8277	0.2518	20.2024	12.4
08-Feb-2020	9:43:09 AM	0.0101	-1.8341	0.2518	20.2325	12.38
08-Feb-2020	9:43:10 AM	0.0101	-1.8317	0.234	20.2207	12.42
08-Feb-2020	9:43:10 AM	0.0101	-1.8211	0.2697	20.1705	12.38
08-Feb-2020	9:43:11 AM	0.0101	-1.8156	0.2518	20.1439	12.38
08-Feb-2020	9:43:11 AM	0.0101	-1.8185	0.2697	20.1581	12.38
08-Feb-2020	9:43:12 AM	0.0101	-1.8258	0.234	20.1924	12.38
08-Feb-2020	9:43:12 AM	0.0103	-1.8319	0.2697	20.2237	12.35
08-Feb-2020	9:43:13 AM	0.0101	-1.8253	0.234	20.19	12.35
08-Feb-2020	9:43:13 AM	0.0101	-1.8236	0.2697	20.1829	12.38
08-Feb-2020	9:43:14 AM	0.0101	-1.83	0.1983	20.2119	12.35
08-Feb-2020	9:43:15 AM	0.0103	-1.8402	0.234	20.2627	12.35
08-Feb-2020	9:43:15 AM	0.0101	-1.8382	0.2697	20.2526	12.38
08-Feb-2020	9:43:16 AM	0.0101	-1.8287	0.234	20.2065	12.38
08-Feb-2020	9:43:16 AM	0.0101	-1.8289	0.2518	20.2077	12.35
08-Feb-2020	9:43:17 AM	0.0101	-1.8311	0.2875	20.2189	12.42
08-Feb-2020	9:43:18 AM	0.0101	-1.8366	0.2875	20.2455	12.38
08-Feb-2020	9:43:18 AM	0.0103	-1.8404	0.2875	20.2645	12.4
08-Feb-2020	9:43:19 AM	0.0103	-1.8398	0.2875	20.2615	12.42
08-Feb-2020	9:43:19 AM	0.0103	-1.8325	0.2875	20.2266	12.37
08-Feb-2020	9:43:20 AM	0.0103	-1.834	0.3054	20.2343	12.38
08-Feb-2020	9:43:20 AM	0.0103	-1.8403	0.3232	20.2651	12.35
08-Feb-2020	9:43:21 AM	0.0103	-1.8416	0.2875	20.2704	12.35
08-Feb-2020	9:43:22 AM	0.0104	-1.8447	0.2875	20.2851	12.42
08-Feb-2020	9:43:22 AM	0.0103	-1.8398	0.3054	20.2621	12.4
08-Feb-2020	9:43:23 AM	0.0104	-1.845	0.3054	20.2869	12.38
08-Feb-2020	9:43:23 AM	0.0104	-1.8522	0.3054	20.3212	12.38
08-Feb-2020	9:43:24 AM	0.0104	-1.8604	0.3232	20.3608	12.4
08-Feb-2020	9:43:24 AM	0.0104	-1.8668	0.2875	20.3904	12.35
08-Feb-2020	9:43:25 AM	0.0104	-1.8595	0.2518	20.3549	12.38
08-Feb-2020	9:43:26 AM	0.0104	-1.8653	0.2697	20.3833	12.42
08-Feb-2020	9:43:26 AM	0.0104	-1.8738	0.2875	20.424	12.38
08-Feb-2020	9:43:27 AM	0.0104	-1.8695	0.234	20.4022	12.37
08-Feb-2020	9:43:27 AM	0.0104	-1.8662	0.2518	20.3868	12.4
08-Feb-2020	9:43:28 AM	0.0104	-1.8523	0.2518	20.3206	12.4
08-Feb-2020	9:43:28 AM	0.0104	-1.8475	0.2697	20.2982	12.42
08-Feb-2020	9:43:29 AM	0.0104	-1.8524	0.2697	20.3218	12.37
08-Feb-2020	9:43:30 AM	0.0104	-1.8564	0.2697	20.3407	12.38
08-Feb-2020	9:43:30 AM	0.0107	-1.8586	0.2697	20.3525	12.37
08-Feb-2020	9:43:31 AM	0.0104	-1.8607	0.2697	20.3614	12.38
08-Feb-2020	9:43:31 AM	0.0104	-1.8589	0.2697	20.3525	12.38
08-Feb-2020	9:43:32 AM	0.0104	-1.86	0.2161	20.3567	12.38
08-Feb-2020	9:43:32 AM	0.0104	-1.8615	0.234	20.3643	12.4
08-Feb-2020	9:43:33 AM	0.0104	-1.8621	0.2518	20.3673	12.35
08-Feb-2020	9:43:34 AM	0.0107	-1.8572	0.3054	20.3466	12.37
08-Feb-2020	9:43:34 AM	0.0107	-1.8518	0.3054	20.3206	12.37
08-Feb-2020	9:43:35 AM	0.0107	-1.8484	0.2875	20.3041	12.38
08-Feb-2020	9:43:35 AM	0.0104	-1.8525	0.234	20.3212	12.38
08-Feb-2020	9:43:36 AM	0.0107	-1.8524	0.2697	20.323	12.4
08-Feb-2020	9:43:36 AM	0.0107	-1.8567	0.2875	20.3437	12.38
08-Feb-2020	9:43:37 AM	0.0104	-1.8526	0.2697	20.3224	12.37
08-Feb-2020	9:43:38 AM	0.0107	-1.8446	0.2697	20.2857	12.4
08-Feb-2020	9:43:38 AM	0.0104	-1.8442	0.2518	20.2822	12.38
08-Feb-2020	9:43:39 AM	0.0107	-1.8482	0.2697	20.3029	12.35
08-Feb-2020	9:43:39 AM	0.0107	-1.8539	0.2697	20.3301	12.42
08-Feb-2020	9:43:40 AM	0.0107	-1.8598	0.3232	20.359	12.4
08-Feb-2020	9:43:41 AM	0.0107	-1.8646	0.2697	20.3809	12.4
08-Feb-2020	9:43:41 AM	0.0107	-1.8681	0.234	20.3969	12.38
08-Feb-2020	9:43:42 AM	0.0104	-1.8656	0.3411	20.3862	12.38
08-Feb-2020	9:43:42 AM	0.0107	-1.8663	0.2518	20.3886	12.38
08-Feb-2020	9:43:43 AM	0.0107	-1.8746	0.2518	20.4282	12.35
08-Feb-2020	9:43:43 AM	0.0107	-1.8768	0.2875	20.4394	12.38
08-Feb-2020	9:43:44 AM	0.0107	-1.8781	0.3589	20.4471	12.38
08-Feb-2020	9:43:45 AM	0.0107	-1.877	0.3232	20.4412	12.37
08-Feb-2020	9:43:45 AM	0.0107	-1.8782	0.2875	20.4459	12.38
08-Feb-2020	9:43:46 AM	0.0107	-1.8699	0.2875	20.4063	12.35
08-Feb-2020	9:43:46 AM	0.0107	-1.8683	0.2697	20.3986	12.35
08-Feb-2020	9:43:47 AM	0.0107	-1.8614	0.2518	20.3655	12.4
08-Feb-2020	9:43:47 AM	0.0107	-1.8486	0.234	20.3041	12.4
08-Feb-2020	9:43:48 AM	0.0107	-1.8413	0.2697	20.2698	12.38
08-Feb-2020	9:43:49 AM	0.0107	-1.8403	0.2518	20.2645	12.4
08-Feb-2020	9:43:49 AM	0.0107	-1.837	0.2875	20.2497	12.38
08-Feb-2020	9:43:50 AM	0.0107	-1.8388	0.2697	20.258	12.38
08-Feb-2020	9:43:50 AM	0.0107	-1.8423	0.2518	20.2739	12.4
08-Feb-2020	9:43:51 AM	0.0107	-1.8442	0.234	20.2828	12.4
08-Feb-2020	9:43:51 AM	0.0107	-1.842	0.2161	20.2721	12.38
08-Feb-2020	9:43:52 AM	0.0386	-1.8284	0.2518	20.31	12.38
08-Feb-2020	9:43:53 AM	0.0896	-1.8004	0.234	20.362	12.37
08-Feb-2020	9:43:53 AM	0.0137	-1.8635	0.234	20.3856	12.4
08-Feb-2020	9:43:54 AM	0.0104	-1.8697	0.234	20.4034	12.38
08-Feb-2020	9:43:54 AM	0.0104	-1.8718	0.2518	20.4134	12.35
08-Feb-2020	9:43:55 AM	0.0107	-1.8759	0.2697	20.4347	12.38
08-Feb-2020	9:43:55 AM	0.0107	-1.877	0.2161	20.4388	12.4
08-Feb-2020	9:43:56 AM	0.0107	-1.8719	0.1983	20.414	12.38
08-Feb-2020	9:43:57 AM	0.0107	-1.8762	0.2161	20.4347	12.42
08-Feb-2020	9:43:57 AM	0.0107	-1.8739	0.2697	20.4252	12.37
08-Feb-2020	9:43:58 AM	0.0107	-1.8718	0.2518	20.4146	12.38
08-Feb-2020	9:43:58 AM	0.0107	-1.873	0.2518	20.4205	12.38
08-Feb-2020	9:43:59 AM	0.0107	-1.8724	0.2518	20.4175	12.4
08-Feb-2020	9:43:59 AM	0.0107	-1.8739	0.2697	20.4252	12.38
08-Feb-2020	9:44:00 AM	0.0104	-1.8746	0.2518	20.427	12.38
08-Feb-2020	9:44:01 AM	0.0104	-1.8735	0.2697	20.4223	12.35
08-Feb-2020	9:44:01 AM	0.0107	-1.8752	0.2518	20.4311	12.37
08-Feb-2020	9:44:02 AM	0.0107	-1.8779	0.2518	20.4436	12.4
08-Feb-2020	9:44:02 AM	0.0107	-1.8771	0.2518	20.44	12.4
08-Feb-2020	9:44:03 AM	0.0107	-1.8772	0.2875	20.4412	12.38
08-Feb-2020	9:44:04 AM	0.0107	-1.8771	0.234	20.4394	12.42
08-Feb-2020	9:44:04 AM	0.0107	-1.8806	0.234	20.456	12.4
08-Feb-2020	9:44:05 AM	0.0108	-1.8863	0.3054	20.4849	12.37
08-Feb-2020	9:44:05 AM	0.0108	-1.8972	0.2161	20.5346	12.35
08-Feb-2020	9:44:06 AM	0.0108	-1.9026	0.3232	20.5624	12.38
08-Feb-2020	9:44:06 AM	0.0112	-1.8956	0.234	20.5287	12.37
08-Feb-2020	9:44:07 AM	0.0107	-1.8775	0.2518	20.4418	12.38
08-Feb-2020	9:44:08 AM	0.0107	-1.8762	0.2697	20.4359	12.37
08-Feb-2020	9:44:08 AM	0.0107	-1.8645	0.234	20.3797	12.37
08-Feb-2020	9:44:09 AM	0.0107	-1.8669	0.2518	20.3915	12.38
08-Feb-2020	9:44:09 AM	0.0107	-1.8635	0.2697	20.3756	12.4
08-Feb-2020	9:44:10 AM	0.0107	-1.8668	0.2697	20.3915	12.37
08-Feb-2020	9:44:10 AM	0.0107	-1.8719	0.2518	20.4152	12.37
08-Feb-2020	9:44:11 AM	0.0107	-1.874	0.2697	20.4258	12.35
08-Feb-2020	9:44:12 AM	0.0107	-1.8776	0.2875	20.443	12.38
08-Feb-2020	9:44:12 AM	0.0108	-1.8915	0.234	20.508	12.38
08-Feb-2020	9:44:13 AM	0.0108	-1.888	0.2875	20.4926	12.38
08-Feb-2020	9:44:13 AM	0.0108	-1.8853	0.2161	20.4778	12.4
08-Feb-2020	9:44:14 AM	0.0111	-1.8903	0.2518	20.5038	12.4
08-Feb-2020	9:44:14 AM	0.0108	-1.8927	0.2518	20.5139	12.38
08-Feb-2020	9:44:15 AM	0.0108	-1.8906	0.2518	20.5038	12.38
08-Feb-2020	9:44:16 AM	0.0108	-1.891	0.2518	20.5056	12.37
08-Feb-2020	9:44:16 AM	0.0108	-1.8885	0.2161	20.4932	12.38
08-Feb-2020	9:44:17 AM	0.0108	-1.8893	0.2875	20.4985	12.35
08-Feb-2020	9:44:17 AM	0.0108	-1.8931	0.2697	20.5163	12.37
08-Feb-2020	9:44:18 AM	0.0111	-1.8892	0.2518	20.4985	12.35
08-Feb-2020	9:44:18 AM	0.0108	-1.8848	0.234	20.4761	12.35
08-Feb-2020	9:44:19 AM	0.0108	-1.8978	0.234	20.5375	12.35
08-Feb-2020	9:44:20 AM	0.0108	-1.8984	0.2697	20.5411	12.38
08-Feb-2020	9:44:20 AM	0.0108	-1.8872	0.2161	20.4873	12.38
08-Feb-2020	9:44:21 AM	0.0108	-1.8855	0.3054	20.4808	12.38
08-Feb-2020	9:44:21 AM	0.0108	-1.8846	0.2518	20.4755	12.38
08-Feb-2020	9:44:22 AM	0.0107	-1.8737	0.2697	20.424	12.37
08-Feb-2020	9:44:23 AM	0.0107	-1.867	0.2697	20.3921	12.38
08-Feb-2020	9:44:23 AM	0.0111	-1.8582	0.2697	20.3519	12.38
08-Feb-2020	9:44:24 AM	0.0107	-1.8619	0.234	20.3673	12.38
08-Feb-2020	9:44:24 AM	0.0107	-1.8722	0.2161	20.4158	12.38
08-Feb-2020	9:44:25 AM	0.0111	-1.8747	0.234	20.4294	12.38
08-Feb-2020	9:44:25 AM	0.0108	-1.8809	0.2875	20.4589	12.37
08-Feb-2020	9:44:26 AM	0.0107	-1.8762	0.2518	20.4359	12.37
08-Feb-2020	9:44:27 AM	0.0107	-1.875	0.2518	20.43	12.38
08-Feb-2020	9:44:27 AM	0.0107	-1.865	0.2161	20.3815	12.38
08-Feb-2020	9:44:28 AM	0.0111	-1.8711	0.1983	20.4116	12.38
08-Feb-2020	9:44:28 AM	0.0111	-1.8724	0.2697	20.4193	12.35
08-Feb-2020	9:44:29 AM	0.0111	-1.877	0.2875	20.4418	12.37
08-Feb-2020	9:44:29 AM	0.0108	-1.8835	0.2161	20.4696	12.38
08-Feb-2020	9:44:30 AM	0.0107	-1.8772	0.2697	20.4406	12.35
08-Feb-2020	9:44:31 AM	0.0107	-1.8723	0.2875	20.4181	12.38
08-Feb-2020	9:44:31 AM	0.0107	-1.8795	0.2161	20.4506	12.38
08-Feb-2020	9:44:32 AM	0.0108	-1.8856	0.2697	20.4808	12.4
08-Feb-2020	9:44:32 AM	0.0108	-1.8912	0.2875	20.5074	12.37
08-Feb-2020	9:44:33 AM	0.0108	-1.8886	0.3054	20.4956	12.35
08-Feb-2020	9:44:33 AM	0.0108	-1.8954	0.3232	20.5281	12.38
08-Feb-2020	9:44:34 AM	0.0108	-1.8958	0.2697	20.5287	12.4
08-Feb-2020	9:44:35 AM	0.0108	-1.901	0.3054	20.5541	12.38
08-Feb-2020	9:44:35 AM	0.0112	-1.9063	0.2875	20.5801	12.4
08-Feb-2020	9:44:36 AM	0.0112	-1.9142	0.234	20.6161	12.38
08-Feb-2020	9:44:36 AM	0.0108	-1.9142	0.3232	20.6167	12.38
08-Feb-2020	9:44:37 AM	0.0108	-1.9169	0.3054	20.6291	12.37
08-Feb-2020	9:44:37 AM	0.0108	-1.9264	0.3232	20.6741	12.35
08-Feb-2020	9:44:38 AM	0.0108	-1.9367	0.3232	20.7225	12.38
08-Feb-2020	9:44:39 AM	0.0109	-1.9424	0.3232	20.7491	12.38
08-Feb-2020	9:44:39 AM	0.0112	-1.9426	0.3232	20.7515	12.4
08-Feb-2020	9:44:40 AM	0.0109	-1.9473	0.2875	20.771	12.38
08-Feb-2020	9:44:40 AM	0.0109	-1.9594	0.3232	20.8283	12.4
08-Feb-2020	9:44:41 AM	0.0109	-1.9678	0.3232	20.8673	12.4
08-Feb-2020	9:44:41 AM	0.0109	-1.9772	0.3054	20.9105	12.4
08-Feb-2020	9:44:42 AM	0.0109	-1.9764	0.2697	20.9064	12.42
08-Feb-2020	9:44:43 AM	0.0109	-1.9767	0.3054	20.9081	12.38
08-Feb-2020	9:44:43 AM	0.0113	-1.9827	0.3054	20.9377	12.35
08-Feb-2020	9:44:44 AM	0.0109	-1.9884	0.3054	20.9625	12.38
08-Feb-2020	9:44:44 AM	0.0109	-2.0013	0.3054	21.0222	12.38
08-Feb-2020	9:44:45 AM	0.011	-2.0101	0.2697	21.0618	12.37
08-Feb-2020	9:44:46 AM	0.011	-2.0184	0.2697	21.1002	12.37
08-Feb-2020	9:44:46 AM	0.011	-2.0226	0.3054	21.1203	12.37
08-Feb-2020	9:44:47 AM	0.011	-2.0264	0.3589	21.1386	12.38
08-Feb-2020	9:44:47 AM	0.011	-2.0183	0.2697	21.0996	12.4
08-Feb-2020	9:44:48 AM	0.0114	-2.0263	0.3054	21.1386	12.4
08-Feb-2020	9:44:48 AM	0.011	-2.034	0.2697	21.1717	12.37
08-Feb-2020	9:44:49 AM	0.011	-2.0435	0.2875	21.2155	12.35
08-Feb-2020	9:44:50 AM	0.0114	-2.0645	0.3054	21.313	12.38
08-Feb-2020	9:44:50 AM	0.0111	-2.0703	0.3232	21.3384	12.38
08-Feb-2020	9:44:51 AM	0.0111	-2.0739	0.3054	21.3544	12.37
08-Feb-2020	9:44:51 AM	0.0111	-2.0888	0.3232	21.4224	12.4
08-Feb-2020	9:44:52 AM	0.0111	-2.0894	0.3232	21.4253	12.35
08-Feb-2020	9:44:52 AM	0.0111	-2.096	0.3232	21.4549	12.38
08-Feb-2020	9:44:53 AM	0.0111	-2.0977	0.2875	21.462	12.37
08-Feb-2020	9:44:54 AM	0.0111	-2.1059	0.3589	21.5004	12.35
08-Feb-2020	9:44:54 AM	0.0115	-2.1184	0.2697	21.5559	12.38
08-Feb-2020	9:44:55 AM	0.0112	-2.1315	0.3232	21.615	12.37
08-Feb-2020	9:44:55 AM	0.0115	-2.1389	0.2875	21.6487	12.4
08-Feb-2020	9:44:56 AM	0.0112	-2.1506	0.2875	21.6996	12.4
08-Feb-2020	9:44:56 AM	0.0116	-2.1629	0.2875	21.7557	12.35
08-Feb-2020	9:44:57 AM	0.0116	-2.1787	0.3054	21.8266	12.38
08-Feb-2020	9:44:58 AM	0.0116	-2.1806	0.3054	21.8349	12.37
08-Feb-2020	9:44:58 AM	0.0116	-2.1917	0.2697	21.8834	12.4
08-Feb-2020	9:44:59 AM	0.0113	-2.1978	0.2697	21.9094	12.35
08-Feb-2020	9:44:59 AM	0.0113	-2.2069	0.3232	21.9508	12.35
08-Feb-2020	9:45:00 AM	0.0113	-2.2153	0.3411	21.988	12.38
08-Feb-2020	9:45:00 AM	0.0116	-2.2181	0.2875	22.0004	12.42
08-Feb-2020	9:45:01 AM	0.0117	-2.2319	0.2875	22.0613	12.37
08-Feb-2020	9:45:02 AM	0.0113	-2.2335	0.3232	22.0678	12.38
08-Feb-2020	9:45:02 AM	0.0117	-2.2285	0.2518	22.0459	12.38
08-Feb-2020	9:45:03 AM	0.0402	-2.2073	0.3411	22.0501	12.38
08-Feb-2020	9:45:03 AM	0.011	-2.25	0.2697	22.1381	12.38
08-Feb-2020	9:45:04 AM	0.0526	-2.2393	0.3411	22.2315	12.35
08-Feb-2020	9:45:04 AM	0.0137	-2.2738	0.3232	22.2522	12.4
08-Feb-2020	9:45:05 AM	0.0114	-2.2692	0.3232	22.2244	12.38
08-Feb-2020	9:45:06 AM	0.0114	-2.2751	0.2875	22.2492	12.4
08-Feb-2020	9:45:06 AM	0.0114	-2.2872	0.2697	22.3019	12.37
08-Feb-2020	9:45:07 AM	0.0114	-2.2949	0.3232	22.3361	12.38
08-Feb-2020	9:45:07 AM	0.0114	-2.2995	0.2875	22.3556	12.35
08-Feb-2020	9:45:08 AM	0.0114	-2.3056	0.2697	22.3816	12.42
08-Feb-2020	9:45:09 AM	0.0118	-2.3076	0.3054	22.3923	12.35
08-Feb-2020	9:45:09 AM	0.0118	-2.305	0.3054	22.3811	12.37
08-Feb-2020	9:45:10 AM	0.0114	-2.3085	0.2875	22.3946	12.38
08-Feb-2020	9:45:10 AM	0.0114	-2.2964	0.2518	22.3415	12.37
08-Feb-2020	9:45:11 AM	0.0114	-2.2975	0.2875	22.3468	12.4
08-Feb-2020	9:45:11 AM	0.0112	-2.1824	0.2875	21.8414	12.4
08-Feb-2020	9:45:12 AM	0.0114	-2.0423	0.2875	21.2113	12.42
08-Feb-2020	9:45:13 AM	0.0113	-1.9615	0.2697	20.8384	12.4
08-Feb-2020	9:45:13 AM	0.0112	-1.912	0.2161	20.6055	12.38
08-Feb-2020	9:45:14 AM	0.0111	-1.8795	0.234	20.4524	12.37
08-Feb-2020	9:45:14 AM	0.0111	-1.8403	0.2697	20.2662	12.38
08-Feb-2020	9:45:15 AM	0.0106	-1.7939	0.3054	20.0422	12.38
08-Feb-2020	9:45:15 AM	0.011	-1.774	0.2518	19.9459	12.4
08-Feb-2020	9:45:16 AM	0.0109	-1.7708	0.2518	19.9305	12.38
08-Feb-2020	9:45:17 AM	0.0106	-1.7658	0.2697	19.9051	12.38
08-Feb-2020	9:45:17 AM	0.0109	-1.7535	0.3232	19.8478	12.38
08-Feb-2020	9:45:18 AM	0.0109	-1.7418	0.2697	19.7892	12.35
08-Feb-2020	9:45:18 AM	0.0109	-1.7367	0.2518	19.7638	12.38
08-Feb-2020	9:45:19 AM	0.0105	-1.734	0.2875	19.7496	12.4
08-Feb-2020	9:45:19 AM	0.0109	-1.7348	0.3054	19.7556	12.4
08-Feb-2020	9:45:20 AM	0.0105	-1.741	0.3054	19.7845	12.38
08-Feb-2020	9:45:21 AM	0.0105	-1.7389	0.3054	19.7745	12.37
08-Feb-2020	9:45:21 AM	0.0105	-1.7369	0.3054	19.7644	12.38
08-Feb-2020	9:45:22 AM	0.0109	-1.7427	0.2875	19.794	12.4
08-Feb-2020	9:45:22 AM	0.0105	-1.746	0.2697	19.8082	12.4
08-Feb-2020	9:45:23 AM	0.0105	-1.7396	0.2875	19.7774	12.38
08-Feb-2020	9:45:23 AM	0.0109	-1.7263	0.2697	19.713	12.4
08-Feb-2020	9:45:24 AM	0.0105	-1.718	0.2697	19.6704	12.38
08-Feb-2020	9:45:25 AM	0.0108	-1.7117	0.2875	19.6415	12.38
08-Feb-2020	9:45:25 AM	0.0109	-1.7228	0.2697	19.6959	12.38
08-Feb-2020	9:45:26 AM	0.0105	-1.7221	0.3232	19.6923	12.37
08-Feb-2020	9:45:26 AM	0.0108	-1.708	0.2875	19.6232	12.38
08-Feb-2020	9:45:27 AM	0.0108	-1.7041	0.3054	19.6042	12.37
08-Feb-2020	9:45:27 AM	0.0104	-1.7013	0.2161	19.5871	12.35
08-Feb-2020	9:45:28 AM	0.0104	-1.7013	0.2697	19.5883	12.35
08-Feb-2020	9:45:29 AM	0.0104	-1.7084	0.2875	19.6237	12.38
08-Feb-2020	9:45:29 AM	0.0109	-1.7293	0.2875	19.7284	12.38
08-Feb-2020	9:45:30 AM	0.0105	-1.738	0.2518	19.7686	12.4
08-Feb-2020	9:45:30 AM	0.0109	-1.748	0.234	19.8188	12.38
08-Feb-2020	9:45:31 AM	0.0109	-1.7398	0.2518	19.7792	12.35
08-Feb-2020	9:45:32 AM	0.0105	-1.7372	0.2697	19.765	12.4
08-Feb-2020	9:45:32 AM	0.0109	-1.7243	0.3054	19.7041	12.38
08-Feb-2020	9:45:33 AM	0.0105	-1.7364	0.3054	19.7621	12.38
08-Feb-2020	9:45:33 AM	0.0105	-1.7433	0.3054	19.7957	12.35
08-Feb-2020	9:45:34 AM	0.0109	-1.7412	0.2875	19.7869	12.38
08-Feb-2020	9:45:34 AM	0.0105	-1.7515	0.2697	19.8353	12.35
08-Feb-2020	9:45:35 AM	0.0105	-1.7611	0.2875	19.8826	12.4
08-Feb-2020	9:45:36 AM	0.0105	-1.7618	0.3232	19.8868	12.37
08-Feb-2020	9:45:36 AM	0.0106	-1.7705	0.3054	19.9287	12.4
08-Feb-2020	9:45:37 AM	0.011	-1.7766	0.2697	19.9589	12.4
08-Feb-2020	9:45:37 AM	0.011	-1.7785	0.2875	19.9689	12.4
08-Feb-2020	9:45:38 AM	0.0106	-1.7857	0.2875	20.002	12.35
08-Feb-2020	9:45:38 AM	0.0106	-1.7937	0.3054	20.0416	12.38
08-Feb-2020	9:45:39 AM	0.0106	-1.8001	0.2697	20.0718	12.38
08-Feb-2020	9:45:40 AM	0.011	-1.8085	0.2875	20.1137	12.4
08-Feb-2020	9:45:40 AM	0.011	-1.8176	0.3054	20.1581	12.38
08-Feb-2020	9:45:41 AM	0.011	-1.8245	0.2875	20.1912	12.38
08-Feb-2020	9:45:41 AM	0.011	-1.8315	0.3054	20.2249	12.38
08-Feb-2020	9:45:42 AM	0.0111	-1.8348	0.2697	20.2402	12.37
08-Feb-2020	9:45:42 AM	0.0107	-1.8389	0.2875	20.2585	12.38
