# Supplementary material for: An exclusive in-situ dataset on physicochemical parameters in the gappy northern Bay of Bengal
Source: Data Brief. 2020 Jul 14;31:106024. doi: 10.1016/j.dib.2020.106024 (PMC7525139; doi:10.1016/j.dib.2020.106024)
Supplement: Supplementary file 1 [file mmc1.zip › DATA_files/RAW_CSV/Station 3.CSV]

>>> S E A + S U N T E C H N O L O G Y G m b H <<<
=============================================================
StandardDataAcquisition SDA (C)opyright by T. Finger 1999-2018
; IntD IntT SALIN SIGMA Press Temp
; [ Date] [ Time] [ PSU] [kg/m3] [ dbar] [ �C]
;
02-Jan-2020	5:16:45 PM	0.0299	-2.6558	0.2875	23.9101
02-Jan-2020	5:16:45 PM	0.0299	-2.6557	0.2875	23.9095
02-Jan-2020	5:16:45 PM	0.0294	-2.6558	0.3589	23.9095
02-Jan-2020	5:16:45 PM	0.0294	-2.6557	0.3054	23.9084
02-Jan-2020	5:16:45 PM	0.0294	-2.6555	0.2875	23.9072
02-Jan-2020	5:16:45 PM	0.0289	-2.6556	0.2518	23.9054
02-Jan-2020	5:16:45 PM	0.0289	-2.655	0.2875	23.9036
02-Jan-2020	5:16:46 PM	0.0283	-2.6553	0.2875	23.903
02-Jan-2020	5:16:46 PM	0.0283	-2.6552	0.2697	23.9024
02-Jan-2020	5:16:46 PM	0.0283	-2.6548	0.2875	23.9013
02-Jan-2020	5:16:46 PM	0.0283	-2.6549	0.2518	23.9007
02-Jan-2020	5:16:46 PM	0.0278	-2.6545	0.2875	23.8983
02-Jan-2020	5:16:46 PM	0.0278	-2.6542	0.2518	23.8965
02-Jan-2020	5:16:46 PM	0.0273	-2.6546	0.2518	23.8965
02-Jan-2020	5:16:46 PM	0.0273	-2.6541	0.3054	23.8954
02-Jan-2020	5:16:46 PM	0.0273	-2.6536	0.2875	23.893
02-Jan-2020	5:16:47 PM	0.0273	-2.6529	0.2518	23.8894
02-Jan-2020	5:16:47 PM	0.0268	-2.6525	0.234	23.8859
02-Jan-2020	5:16:47 PM	0.0268	-2.6515	0.2875	23.8829
02-Jan-2020	5:16:47 PM	0.0268	-2.6507	0.3054	23.88
02-Jan-2020	5:16:47 PM	0.0263	-2.6505	0.2697	23.877
02-Jan-2020	5:16:47 PM	0.0263	-2.6497	0.2875	23.8741
02-Jan-2020	5:16:47 PM	0.0268	-2.6488	0.2518	23.8711
02-Jan-2020	5:16:47 PM	0.0263	-2.6485	0.234	23.8682
02-Jan-2020	5:16:47 PM	0.0263	-2.6473	0.2697	23.864
02-Jan-2020	5:16:48 PM	0.0258	-2.6467	0.2697	23.8599
02-Jan-2020	5:16:48 PM	0.0258	-2.6468	0.2875	23.8605
02-Jan-2020	5:16:48 PM	0.0258	-2.6474	0.2697	23.8628
02-Jan-2020	5:16:48 PM	0.0258	-2.648	0.2697	23.8652
02-Jan-2020	5:16:48 PM	0.0253	-2.6487	0.3054	23.867
02-Jan-2020	5:16:48 PM	0.0258	-2.6482	0.2875	23.8664
02-Jan-2020	5:16:48 PM	0.0258	-2.6483	0.3411	23.8676
02-Jan-2020	5:16:48 PM	0.0258	-2.6488	0.2875	23.8688
02-Jan-2020	5:16:49 PM	0.0253	-2.6499	0.2697	23.8711
02-Jan-2020	5:16:49 PM	0.0247	-2.6506	0.2875	23.8729
02-Jan-2020	5:16:49 PM	0.0247	-2.651	0.2875	23.8747
02-Jan-2020	5:16:49 PM	0.0247	-2.6516	0.2697	23.8764
02-Jan-2020	5:16:49 PM	0.0247	-2.6511	0.3411	23.8758
02-Jan-2020	5:16:49 PM	0.0247	-2.6513	0.3054	23.8758
02-Jan-2020	5:16:49 PM	0.0247	-2.6509	0.3232	23.8747
02-Jan-2020	5:16:49 PM	0.0247	-2.6506	0.2875	23.8729
02-Jan-2020	5:16:49 PM	0.0247	-2.65	0.3232	23.8711
02-Jan-2020	5:16:50 PM	0.0242	-2.65	0.3232	23.8693
02-Jan-2020	5:16:50 PM	0.0242	-2.6494	0.3232	23.867
02-Jan-2020	5:16:50 PM	0.0242	-2.649	0.3054	23.8652
02-Jan-2020	5:16:50 PM	0.0242	-2.6486	0.2697	23.8628
02-Jan-2020	5:16:50 PM	0.0242	-2.6479	0.2875	23.8605
02-Jan-2020	5:16:50 PM	0.0242	-2.6471	0.2875	23.8569
02-Jan-2020	5:16:50 PM	0.0237	-2.6472	0.2697	23.8558
02-Jan-2020	5:16:50 PM	0.0237	-2.6467	0.3054	23.854
02-Jan-2020	5:16:50 PM	0.0237	-2.6463	0.2875	23.8522
02-Jan-2020	5:16:51 PM	0.0237	-2.6456	0.3054	23.8498
02-Jan-2020	5:16:51 PM	0.0232	-2.6457	0.2518	23.8475
02-Jan-2020	5:16:51 PM	0.0237	-2.6445	0.3232	23.8457
02-Jan-2020	5:16:51 PM	0.0237	-2.6438	0.3232	23.8427
02-Jan-2020	5:16:51 PM	0.0237	-2.6431	0.3589	23.8404
02-Jan-2020	5:16:51 PM	0.0237	-2.6425	0.3232	23.8374
02-Jan-2020	5:16:51 PM	0.0237	-2.6417	0.2697	23.8333
02-Jan-2020	5:16:51 PM	0.0232	-2.6408	0.3054	23.8286
02-Jan-2020	5:16:52 PM	0.0232	-2.6394	0.3589	23.8238
02-Jan-2020	5:16:52 PM	0.0237	-2.6381	0.2518	23.8179
02-Jan-2020	5:16:52 PM	0.0232	-2.637	0.2875	23.8126
02-Jan-2020	5:16:52 PM	0.0232	-2.6357	0.2875	23.8073
02-Jan-2020	5:16:52 PM	0.0232	-2.6343	0.2697	23.8014
02-Jan-2020	5:16:52 PM	0.0227	-2.6334	0.3054	23.7966
02-Jan-2020	5:16:52 PM	0.0227	-2.632	0.3411	23.7919
02-Jan-2020	5:16:52 PM	0.0227	-2.6316	0.2697	23.789
02-Jan-2020	5:16:52 PM	0.0227	-2.6312	0.2697	23.7872
02-Jan-2020	5:16:53 PM	0.0227	-2.6306	0.2697	23.7848
02-Jan-2020	5:16:53 PM	0.0227	-2.6298	0.3054	23.7819
02-Jan-2020	5:16:53 PM	0.0227	-2.6292	0.234	23.7783
02-Jan-2020	5:16:53 PM	0.0227	-2.6277	0.2875	23.773
02-Jan-2020	5:16:53 PM	0.0222	-2.6268	0.2697	23.7677
02-Jan-2020	5:16:53 PM	0.0222	-2.6259	0.2518	23.7635
02-Jan-2020	5:16:53 PM	0.0222	-2.6246	0.2875	23.7588
02-Jan-2020	5:16:53 PM	0.0222	-2.6236	0.2697	23.7547
02-Jan-2020	5:16:53 PM	0.0222	-2.6226	0.3411	23.7517
02-Jan-2020	5:16:54 PM	0.0222	-2.6217	0.3768	23.7488
02-Jan-2020	5:16:54 PM	0.0222	-2.6214	0.234	23.7446
02-Jan-2020	5:16:54 PM	0.0222	-2.6202	0.2875	23.7411
02-Jan-2020	5:16:54 PM	0.0222	-2.6194	0.3232	23.7381
02-Jan-2020	5:16:54 PM	0.0222	-2.6186	0.3054	23.7346
02-Jan-2020	5:16:54 PM	0.0217	-2.6184	0.2697	23.7316
02-Jan-2020	5:16:54 PM	0.0222	-2.6174	0.2697	23.7293
02-Jan-2020	5:16:54 PM	0.0222	-2.6166	0.234	23.7251
02-Jan-2020	5:16:55 PM	0.0217	-2.6165	0.2161	23.7228
02-Jan-2020	5:16:55 PM	0.0217	-2.6157	0.234	23.7198
02-Jan-2020	5:16:55 PM	0.0217	-2.615	0.2875	23.718
02-Jan-2020	5:16:55 PM	0.0217	-2.6146	0.2518	23.7157
02-Jan-2020	5:16:55 PM	0.0217	-2.6141	0.2518	23.7139
02-Jan-2020	5:16:55 PM	0.0217	-2.6138	0.234	23.7121
02-Jan-2020	5:16:55 PM	0.0212	-2.6142	0.1983	23.7115
02-Jan-2020	5:16:55 PM	0.0212	-2.6137	0.2518	23.7104
02-Jan-2020	5:16:55 PM	0.0212	-2.6137	0.2518	23.7104
02-Jan-2020	5:16:56 PM	0.0212	-2.6137	0.2161	23.7098
02-Jan-2020	5:16:56 PM	0.0212	-2.6135	0.2518	23.7098
02-Jan-2020	5:16:56 PM	0.0212	-2.6137	0.2161	23.7098
02-Jan-2020	5:16:56 PM	0.0212	-2.614	0.2161	23.7109
02-Jan-2020	5:16:56 PM	0.0212	-2.614	0.2518	23.7115
02-Jan-2020	5:16:56 PM	0.0212	-2.614	0.1983	23.7109
02-Jan-2020	5:16:56 PM	0.0212	-2.6141	0.2161	23.7115
02-Jan-2020	5:16:56 PM	0.0212	-2.6142	0.1983	23.7115
02-Jan-2020	5:16:56 PM	0.0212	-2.6143	0.2161	23.7121
02-Jan-2020	5:16:57 PM	0.0207	-2.6148	0.234	23.7133
02-Jan-2020	5:16:57 PM	0.0207	-2.6151	0.2697	23.7151
02-Jan-2020	5:16:57 PM	0.0212	-2.6151	0.2518	23.7163
02-Jan-2020	5:16:57 PM	0.0207	-2.6164	0.234	23.7198
02-Jan-2020	5:16:57 PM	0.0212	-2.6169	0.234	23.7234
02-Jan-2020	5:16:57 PM	0.0207	-2.6193	0.2161	23.731
02-Jan-2020	5:16:57 PM	0.0207	-2.6202	0.2518	23.7358
02-Jan-2020	5:16:57 PM	0.0207	-2.6206	0.2697	23.7375
02-Jan-2020	5:16:57 PM	0.0202	-2.6211	0.2161	23.7369
02-Jan-2020	5:16:58 PM	0.0207	-2.6208	0.234	23.7375
02-Jan-2020	5:16:58 PM	0.0202	-2.6203	0.2518	23.7346
02-Jan-2020	5:16:58 PM	0.0202	-2.619	0.1983	23.7281
02-Jan-2020	5:16:58 PM	0.0207	-2.616	0.2697	23.7186
02-Jan-2020	5:16:58 PM	0.0207	-2.6132	0.2518	23.7068
02-Jan-2020	5:16:58 PM	0.0202	-2.6112	0.2697	23.6973
02-Jan-2020	5:16:58 PM	0.0202	-2.6101	0.2518	23.6926
02-Jan-2020	5:16:58 PM	0.0202	-2.6097	0.234	23.6908
02-Jan-2020	5:16:59 PM	0.0202	-2.6084	0.2161	23.6849
02-Jan-2020	5:16:59 PM	0.0202	-2.6064	0.2697	23.6778
02-Jan-2020	5:16:59 PM	0.0202	-2.6054	0.1983	23.6725
02-Jan-2020	5:16:59 PM	0.0202	-2.6045	0.1804	23.6684
02-Jan-2020	5:16:59 PM	0.0202	-2.6032	0.2697	23.6648
02-Jan-2020	5:16:59 PM	0.0202	-2.603	0.2697	23.6637
02-Jan-2020	5:16:59 PM	0.0202	-2.6026	0.2518	23.6619
02-Jan-2020	5:16:59 PM	0.0197	-2.6028	0.234	23.6607
02-Jan-2020	5:16:59 PM	0.0197	-2.6022	0.234	23.6583
02-Jan-2020	5:17:00 PM	0.0202	-2.6015	0.2518	23.6572
02-Jan-2020	5:17:00 PM	0.0197	-2.6014	0.2518	23.6554
02-Jan-2020	5:17:00 PM	0.0197	-2.6012	0.234	23.6542
02-Jan-2020	5:17:00 PM	0.0202	-2.6002	0.3054	23.653
02-Jan-2020	5:17:00 PM	0.0197	-2.6004	0.2518	23.6512
02-Jan-2020	5:17:00 PM	0.0197	-2.6	0.2518	23.6495
02-Jan-2020	5:17:00 PM	0.0197	-2.5996	0.234	23.6477
02-Jan-2020	5:17:00 PM	0.0197	-2.5992	0.2875	23.6471
02-Jan-2020	5:17:00 PM	0.0197	-2.5991	0.2518	23.6459
02-Jan-2020	5:17:01 PM	0.0197	-2.5991	0.2161	23.6453
02-Jan-2020	5:17:01 PM	0.0197	-2.599	0.2518	23.6453
02-Jan-2020	5:17:01 PM	0.0192	-2.5991	0.234	23.6442
02-Jan-2020	5:17:01 PM	0.0197	-2.5983	0.234	23.6424
02-Jan-2020	5:17:01 PM	0.0197	-2.5978	0.2518	23.6406
02-Jan-2020	5:17:01 PM	0.0192	-2.5974	0.2875	23.6382
02-Jan-2020	5:17:01 PM	0.0192	-2.597	0.234	23.6353
02-Jan-2020	5:17:01 PM	0.0192	-2.5963	0.2161	23.6323
02-Jan-2020	5:17:02 PM	0.0192	-2.5956	0.2161	23.6294
02-Jan-2020	5:17:02 PM	0.0192	-2.5949	0.234	23.627
02-Jan-2020	5:17:02 PM	0.0192	-2.5942	0.2161	23.6235
02-Jan-2020	5:17:02 PM	0.0192	-2.5933	0.2518	23.6205
02-Jan-2020	5:17:02 PM	0.0192	-2.5924	0.2875	23.6176
02-Jan-2020	5:17:02 PM	0.0192	-2.5919	0.234	23.6146
02-Jan-2020	5:17:02 PM	0.0192	-2.5911	0.234	23.6111
02-Jan-2020	5:17:02 PM	0.0192	-2.5902	0.234	23.6075
02-Jan-2020	5:17:02 PM	0.0192	-2.5897	0.1983	23.6046
02-Jan-2020	5:17:03 PM	0.0192	-2.589	0.2161	23.6022
02-Jan-2020	5:17:03 PM	0.0188	-2.5884	0.3054	23.5998
02-Jan-2020	5:17:03 PM	0.0188	-2.5876	0.2518	23.5957
02-Jan-2020	5:17:03 PM	0.0192	-2.5865	0.3232	23.5939
02-Jan-2020	5:17:03 PM	0.0188	-2.5866	0.2518	23.5915
02-Jan-2020	5:17:03 PM	0.0188	-2.5861	0.2697	23.5898
02-Jan-2020	5:17:03 PM	0.0188	-2.5859	0.2518	23.5886
02-Jan-2020	5:17:03 PM	0.0188	-2.5856	0.2518	23.5874
02-Jan-2020	5:17:03 PM	0.0188	-2.5855	0.2161	23.5862
02-Jan-2020	5:17:04 PM	0.0188	-2.5854	0.234	23.5862
02-Jan-2020	5:17:04 PM	0.0188	-2.585	0.2518	23.585
02-Jan-2020	5:17:04 PM	0.0188	-2.5847	0.2875	23.5845
02-Jan-2020	5:17:04 PM	0.0188	-2.5845	0.2697	23.5833
02-Jan-2020	5:17:04 PM	0.0188	-2.584	0.2518	23.5809
02-Jan-2020	5:17:04 PM	0.0188	-2.5838	0.2161	23.5791
02-Jan-2020	5:17:04 PM	0.0188	-2.5829	0.2518	23.5762
02-Jan-2020	5:17:04 PM	0.0188	-2.5827	0.3054	23.5762
02-Jan-2020	5:17:05 PM	0.0188	-2.5829	0.2518	23.5762
02-Jan-2020	5:17:05 PM	0.0188	-2.5827	0.2697	23.5756
02-Jan-2020	5:17:05 PM	0.0188	-2.5829	0.2518	23.5762
02-Jan-2020	5:17:05 PM	0.0183	-2.5832	0.2875	23.5768
02-Jan-2020	5:17:05 PM	0.0183	-2.5834	0.2518	23.5768
02-Jan-2020	5:17:05 PM	0.0183	-2.5833	0.2697	23.5768
02-Jan-2020	5:17:05 PM	0.0183	-2.5836	0.234	23.5774
02-Jan-2020	5:17:05 PM	0.0183	-2.5834	0.2161	23.5762
02-Jan-2020	5:17:05 PM	0.0183	-2.5831	0.234	23.575
02-Jan-2020	5:17:06 PM	0.0183	-2.583	0.2518	23.575
02-Jan-2020	5:17:06 PM	0.0183	-2.5836	0.234	23.5774
02-Jan-2020	5:17:06 PM	0.2403	-2.4346	0.2697	23.6583
02-Jan-2020	5:17:06 PM	3.8306	0.2369	0.234	23.8079
02-Jan-2020	5:17:06 PM	10.5519	5.2556	0.2875	23.9237
02-Jan-2020	5:17:06 PM	16.7183	9.8642	0.2697	23.9988
02-Jan-2020	5:17:06 PM	21.5002	13.4463	0.3946	24.0425
02-Jan-2020	5:17:06 PM	25.3795	16.3592	0.4125	24.0674
02-Jan-2020	5:17:06 PM	27.6014	18.0317	0.4839	24.0756
02-Jan-2020	5:17:07 PM	29.0606	19.1314	0.5553	24.0798
02-Jan-2020	5:17:07 PM	29.9883	19.8309	0.5375	24.0821
02-Jan-2020	5:17:07 PM	30.5706	20.2701	0.5553	24.0839
02-Jan-2020	5:17:07 PM	31.073	20.6491	0.6267	24.0863
02-Jan-2020	5:17:07 PM	31.2362	20.7724	0.6267	24.0863
02-Jan-2020	5:17:07 PM	31.3485	20.8572	0.6446	24.0869
02-Jan-2020	5:17:07 PM	31.4288	20.918	0.6803	24.0869
02-Jan-2020	5:17:07 PM	31.4731	20.9512	0.6981	24.088
02-Jan-2020	5:17:08 PM	31.5034	20.974	0.716	24.0886
02-Jan-2020	5:17:08 PM	31.5215	20.9875	0.7695	24.0898
02-Jan-2020	5:17:08 PM	31.5333	20.9961	0.6981	24.0898
02-Jan-2020	5:17:08 PM	31.54	21.0016	0.7517	24.0892
02-Jan-2020	5:17:08 PM	31.5427	21.0037	0.7695	24.0892
02-Jan-2020	5:17:08 PM	31.5455	21.0055	0.7695	24.0904
02-Jan-2020	5:17:08 PM	31.5501	21.0084	0.7338	24.0916
02-Jan-2020	5:17:08 PM	31.5568	21.0138	0.7695	24.091
02-Jan-2020	5:17:08 PM	31.564	21.0194	0.7874	24.091
02-Jan-2020	5:17:09 PM	31.5712	21.0253	0.8231	24.0898
02-Jan-2020	5:17:09 PM	31.5762	21.0288	0.8052	24.0904
02-Jan-2020	5:17:09 PM	31.5821	21.0333	0.8588	24.091
02-Jan-2020	5:17:09 PM	31.5884	21.0381	0.8588	24.091
02-Jan-2020	5:17:09 PM	31.5938	21.0425	0.9302	24.091
02-Jan-2020	5:17:09 PM	31.5997	21.0467	0.9837	24.0928
02-Jan-2020	5:17:09 PM	31.6011	21.0477	1.0016	24.0934
02-Jan-2020	5:17:09 PM	31.6039	21.0496	1.0373	24.0945
02-Jan-2020	5:17:09 PM	31.6048	21.0502	1.0373	24.0945
02-Jan-2020	5:17:10 PM	31.6057	21.0509	1.0373	24.0945
02-Jan-2020	5:17:10 PM	31.6061	21.0518	1.1444	24.094
02-Jan-2020	5:17:10 PM	31.6074	21.0529	1.1265	24.0934
02-Jan-2020	5:17:10 PM	31.6079	21.0531	1.1265	24.094
02-Jan-2020	5:17:10 PM	31.6096	21.0548	1.1265	24.0928
02-Jan-2020	5:17:10 PM	31.6092	21.0546	1.1979	24.0934
02-Jan-2020	5:17:10 PM	31.611	21.056	1.2158	24.0934
02-Jan-2020	5:17:10 PM	31.6133	21.0578	1.2694	24.094
02-Jan-2020	5:17:10 PM	31.6156	21.0595	1.2872	24.0945
02-Jan-2020	5:17:11 PM	31.6169	21.0606	1.3586	24.0951
02-Jan-2020	5:17:11 PM	31.6178	21.0612	1.3408	24.0951
02-Jan-2020	5:17:11 PM	31.6196	21.063	1.43	24.0951
02-Jan-2020	5:17:11 PM	31.6192	21.0622	1.3586	24.0957
02-Jan-2020	5:17:11 PM	31.6192	21.0625	1.43	24.0957
02-Jan-2020	5:17:11 PM	31.6192	21.0625	1.43	24.0957
02-Jan-2020	5:17:11 PM	31.6205	21.0638	1.4657	24.0951
02-Jan-2020	5:17:11 PM	31.6214	21.0647	1.5193	24.0951
02-Jan-2020	5:17:12 PM	31.6232	21.0658	1.4479	24.0951
02-Jan-2020	5:17:12 PM	31.6241	21.0667	1.5193	24.0951
02-Jan-2020	5:17:12 PM	31.6245	21.0673	1.5371	24.0945
02-Jan-2020	5:17:12 PM	31.6241	21.0667	1.5014	24.0951
02-Jan-2020	5:17:12 PM	31.6236	21.0666	1.5371	24.0945
02-Jan-2020	5:17:12 PM	31.6236	21.0666	1.5193	24.0945
02-Jan-2020	5:17:12 PM	31.6231	21.0663	1.5014	24.094
02-Jan-2020	5:17:12 PM	31.6227	21.0656	1.4657	24.0945
02-Jan-2020	5:17:12 PM	31.6227	21.0659	1.5193	24.0945
02-Jan-2020	5:17:13 PM	31.6222	21.0655	1.4836	24.094
02-Jan-2020	5:17:13 PM	31.6222	21.0655	1.4836	24.094
02-Jan-2020	5:17:13 PM	31.6209	21.0643	1.4657	24.0945
02-Jan-2020	5:17:13 PM	31.6214	21.0645	1.4657	24.0951
02-Jan-2020	5:17:13 PM	31.6223	21.0652	1.4657	24.0951
02-Jan-2020	5:17:13 PM	31.6232	21.0656	1.4122	24.0951
02-Jan-2020	5:17:13 PM	31.6241	21.0665	1.4479	24.0951
02-Jan-2020	5:17:13 PM	31.6246	21.0664	1.3765	24.0957
02-Jan-2020	5:17:14 PM	31.6237	21.0657	1.3765	24.0957
02-Jan-2020	5:17:14 PM	31.6233	21.0653	1.3408	24.0951
02-Jan-2020	5:17:14 PM	31.6237	21.0657	1.3229	24.0945
02-Jan-2020	5:17:14 PM	31.6237	21.0657	1.3229	24.0945
02-Jan-2020	5:17:14 PM	31.6237	21.0657	1.3051	24.0945
02-Jan-2020	5:17:14 PM	31.6268	21.0681	1.2694	24.094
02-Jan-2020	5:17:14 PM	31.6286	21.0693	1.2337	24.094
02-Jan-2020	5:17:14 PM	31.6304	21.0708	1.2694	24.094
02-Jan-2020	5:17:14 PM	31.6313	21.0715	1.2694	24.094
02-Jan-2020	5:17:15 PM	31.6318	21.0717	1.2158	24.0934
02-Jan-2020	5:17:15 PM	31.6327	21.0723	1.1979	24.0934
02-Jan-2020	5:17:15 PM	31.6322	21.072	1.1622	24.0928
02-Jan-2020	5:17:15 PM	31.6309	21.0708	1.1444	24.0934
02-Jan-2020	5:17:15 PM	31.6313	21.0711	1.1087	24.0928
02-Jan-2020	5:17:15 PM	31.6313	21.0712	1.1265	24.0928
02-Jan-2020	5:17:15 PM	31.6322	21.0716	1.073	24.0928
02-Jan-2020	5:17:15 PM	31.6323	21.0714	1.0908	24.094
02-Jan-2020	5:17:15 PM	31.634	21.0732	1.1265	24.0928
02-Jan-2020	5:17:16 PM	31.6354	21.0741	1.0551	24.0922
02-Jan-2020	5:17:16 PM	31.6362	21.0752	1.073	24.091
02-Jan-2020	5:17:16 PM	31.6371	21.0759	1.0908	24.091
02-Jan-2020	5:17:16 PM	31.638	21.0766	1.0908	24.091
02-Jan-2020	5:17:16 PM	31.6397	21.0785	1.1444	24.0898
02-Jan-2020	5:17:16 PM	31.6415	21.0798	1.1265	24.0898
02-Jan-2020	5:17:16 PM	31.6415	21.0798	1.1265	24.0898
02-Jan-2020	5:17:16 PM	31.6402	21.0787	1.0908	24.0892
02-Jan-2020	5:17:16 PM	31.6389	21.0775	1.073	24.0898
02-Jan-2020	5:17:17 PM	31.6375	21.0768	1.1087	24.0892
02-Jan-2020	5:17:17 PM	31.6383	21.0779	1.1444	24.088
02-Jan-2020	5:17:17 PM	31.6357	21.0752	1.1265	24.0904
02-Jan-2020	5:17:17 PM	31.6345	21.0735	1.073	24.0922
02-Jan-2020	5:17:17 PM	31.6332	21.0723	1.1444	24.094
02-Jan-2020	5:17:17 PM	31.6319	21.071	1.1087	24.0945
02-Jan-2020	5:17:17 PM	31.6315	21.0703	1.0551	24.0951
02-Jan-2020	5:17:17 PM	31.6315	21.0705	1.1087	24.0951
02-Jan-2020	5:17:18 PM	31.6337	21.0724	1.1801	24.0957
02-Jan-2020	5:17:18 PM	31.6351	21.0733	1.1265	24.0951
02-Jan-2020	5:17:18 PM	31.6378	21.0755	1.1622	24.0951
02-Jan-2020	5:17:18 PM	31.6392	21.0764	1.1622	24.0957
02-Jan-2020	5:17:18 PM	31.6405	21.0776	1.1801	24.0951
02-Jan-2020	5:17:18 PM	31.6414	21.0783	1.1801	24.0951
02-Jan-2020	5:17:18 PM	31.6423	21.0789	1.1622	24.0951
02-Jan-2020	5:17:18 PM	31.6423	21.0789	1.1622	24.0951
02-Jan-2020	5:17:18 PM	31.6414	21.0783	1.2515	24.0963
02-Jan-2020	5:17:19 PM	31.6419	21.0786	1.1979	24.0957
02-Jan-2020	5:17:19 PM	31.641	21.0777	1.2158	24.0969
02-Jan-2020	5:17:19 PM	31.6414	21.0782	1.2158	24.0963
02-Jan-2020	5:17:19 PM	31.6428	21.0791	1.1622	24.0957
02-Jan-2020	5:17:19 PM	31.6428	21.0793	1.1979	24.0957
02-Jan-2020	5:17:19 PM	31.6437	21.0801	1.2337	24.0957
02-Jan-2020	5:17:19 PM	31.6437	21.0799	1.2515	24.0969
02-Jan-2020	5:17:19 PM	31.6442	21.0801	1.2515	24.0975
02-Jan-2020	5:17:19 PM	31.6451	21.0807	1.2337	24.0975
02-Jan-2020	5:17:20 PM	31.6451	21.0808	1.2694	24.0975
02-Jan-2020	5:17:20 PM	31.645	21.0812	1.2872	24.0963
02-Jan-2020	5:17:20 PM	31.6468	21.0827	1.2515	24.0951
02-Jan-2020	5:17:20 PM	31.6472	21.0832	1.2515	24.0945
02-Jan-2020	5:17:20 PM	31.6476	21.0837	1.2515	24.094
02-Jan-2020	5:17:20 PM	31.6471	21.0835	1.2515	24.0934
02-Jan-2020	5:17:20 PM	31.6489	21.0851	1.2337	24.0922
02-Jan-2020	5:17:20 PM	31.6466	21.0833	1.2515	24.0928
02-Jan-2020	5:17:21 PM	31.6462	21.0828	1.2515	24.0934
02-Jan-2020	5:17:21 PM	31.6449	21.0811	1.1265	24.094
02-Jan-2020	5:17:21 PM	31.6441	21.0801	1.1087	24.0951
02-Jan-2020	5:17:21 PM	31.6432	21.0794	1.1087	24.0951
02-Jan-2020	5:17:21 PM	31.6424	21.0783	1.073	24.0963
02-Jan-2020	5:17:21 PM	31.6433	21.0789	1.0551	24.0963
02-Jan-2020	5:17:21 PM	31.6442	21.0796	1.0551	24.0963
02-Jan-2020	5:17:21 PM	31.6451	21.0801	1.0194	24.0963
02-Jan-2020	5:17:21 PM	31.6473	21.0819	1.0194	24.0957
02-Jan-2020	5:17:22 PM	31.6473	21.0822	1.0908	24.0957
02-Jan-2020	5:17:22 PM	31.6482	21.0828	1.0016	24.0945
02-Jan-2020	5:17:22 PM	31.6486	21.0836	1.0551	24.094
02-Jan-2020	5:17:22 PM	31.6481	21.0832	1.0194	24.0934
02-Jan-2020	5:17:22 PM	31.6481	21.0832	1.0194	24.0934
02-Jan-2020	5:17:22 PM	31.6468	21.0818	1.0373	24.0951
02-Jan-2020	5:17:22 PM	31.6446	21.08	1.0373	24.0957
02-Jan-2020	5:17:22 PM	31.6442	21.0796	1.0551	24.0963
02-Jan-2020	5:17:22 PM	31.6451	21.0801	1.0194	24.0963
02-Jan-2020	5:17:23 PM	31.6443	21.079	1.0016	24.0975
02-Jan-2020	5:17:23 PM	31.6434	21.0784	1.0016	24.0975
02-Jan-2020	5:17:23 PM	31.6434	21.0786	1.0551	24.0975
02-Jan-2020	5:17:23 PM	31.6429	21.078	1.0373	24.0981
02-Jan-2020	5:17:23 PM	31.6443	21.0791	1.0194	24.0975
02-Jan-2020	5:17:23 PM	31.646	21.0808	1.1087	24.0975
02-Jan-2020	5:17:23 PM	31.6474	21.0819	1.073	24.0969
02-Jan-2020	5:17:23 PM	31.6479	21.0821	1.0908	24.0975
02-Jan-2020	5:17:23 PM	31.6465	21.0813	1.0908	24.0969
02-Jan-2020	5:17:24 PM	31.6486	21.0833	1.073	24.0951
02-Jan-2020	5:17:24 PM	31.6503	21.0854	1.0908	24.0928
02-Jan-2020	5:17:24 PM	31.6515	21.0871	1.0908	24.0898
02-Jan-2020	5:17:24 PM	31.6523	21.0883	1.073	24.0874
02-Jan-2020	5:17:24 PM	31.6544	21.0908	1.073	24.0845
02-Jan-2020	5:17:24 PM	31.6555	21.0928	1.1444	24.0815
02-Jan-2020	5:17:24 PM	31.6563	21.0938	1.073	24.0792
02-Jan-2020	5:17:24 PM	31.6553	21.0935	1.0908	24.078
02-Jan-2020	5:17:25 PM	31.6558	21.0939	1.073	24.0774
02-Jan-2020	5:17:25 PM	31.6557	21.0943	1.0908	24.0762
02-Jan-2020	5:17:25 PM	31.654	21.0925	1.0551	24.0774
02-Jan-2020	5:17:25 PM	31.6531	21.0919	1.0908	24.0774
02-Jan-2020	5:17:25 PM	31.6517	21.0909	1.1265	24.078
02-Jan-2020	5:17:25 PM	31.6526	21.0916	1.0551	24.0768
02-Jan-2020	5:17:25 PM	31.6534	21.0925	1.0373	24.0756
02-Jan-2020	5:17:25 PM	31.6517	21.0909	1.0551	24.0768
02-Jan-2020	5:17:25 PM	31.6499	21.0895	1.1265	24.078
02-Jan-2020	5:17:26 PM	31.6495	21.0889	1.0908	24.0786
02-Jan-2020	5:17:26 PM	31.6482	21.0876	1.0551	24.0792
02-Jan-2020	5:17:26 PM	31.6482	21.0878	1.1087	24.0792
02-Jan-2020	5:17:26 PM	31.6461	21.0854	1.1265	24.0821
02-Jan-2020	5:17:26 PM	31.6436	21.0825	1.1265	24.0857
02-Jan-2020	5:17:26 PM	31.641	21.0797	1.0908	24.088
02-Jan-2020	5:17:26 PM	31.6411	21.0796	1.1444	24.0892
02-Jan-2020	5:17:26 PM	31.6432	21.0816	1.0908	24.0874
02-Jan-2020	5:17:27 PM	31.6454	21.0837	1.0908	24.0857
02-Jan-2020	5:17:27 PM	31.6475	21.0859	1.1087	24.0839
02-Jan-2020	5:17:27 PM	31.6468	21.0846	1.0908	24.0863
02-Jan-2020	5:17:27 PM	31.6456	21.0829	1.1087	24.0892
02-Jan-2020	5:17:27 PM	31.6439	21.081	1.1087	24.0916
02-Jan-2020	5:17:27 PM	31.644	21.0804	1.1265	24.094
02-Jan-2020	5:17:27 PM	31.645	21.0808	1.1265	24.0951
02-Jan-2020	5:17:27 PM	31.6464	21.0816	1.1087	24.0957
02-Jan-2020	5:17:27 PM	31.6469	21.0817	1.0908	24.0963
02-Jan-2020	5:17:28 PM	31.6478	21.0824	1.0908	24.0963
02-Jan-2020	5:17:28 PM	31.6482	21.0831	1.1265	24.0957
02-Jan-2020	5:17:28 PM	31.6487	21.083	1.0551	24.0963
02-Jan-2020	5:17:28 PM	31.6487	21.083	1.0551	24.0963
02-Jan-2020	5:17:28 PM	31.6509	21.0848	1.0551	24.0957
02-Jan-2020	5:17:28 PM	31.6514	21.0852	1.0908	24.0963
02-Jan-2020	5:17:28 PM	31.6523	21.0859	1.1087	24.0963
02-Jan-2020	5:17:28 PM	31.6532	21.0865	1.073	24.0963
02-Jan-2020	5:17:28 PM	31.6541	21.0871	1.073	24.0963
02-Jan-2020	5:17:29 PM	31.6555	21.0882	1.0551	24.0957
02-Jan-2020	5:17:29 PM	31.6559	21.0889	1.0908	24.0951
02-Jan-2020	5:17:29 PM	31.6559	21.0889	1.0908	24.0951
02-Jan-2020	5:17:29 PM	31.6568	21.0896	1.0908	24.0951
02-Jan-2020	5:17:29 PM	31.6568	21.0895	1.073	24.0951
02-Jan-2020	5:17:29 PM	31.6559	21.0889	1.1087	24.0951
02-Jan-2020	5:17:29 PM	31.6558	21.089	1.1265	24.0951
02-Jan-2020	5:17:29 PM	31.6559	21.0889	1.0908	24.0951
02-Jan-2020	5:17:29 PM	31.6554	21.0886	1.073	24.0945
02-Jan-2020	5:17:30 PM	31.6549	21.0884	1.1444	24.0951
02-Jan-2020	5:17:30 PM	31.6566	21.0902	1.1087	24.0928
02-Jan-2020	5:17:30 PM	31.6575	21.0913	1.1444	24.0916
02-Jan-2020	5:17:30 PM	31.6579	21.0916	1.0908	24.091
02-Jan-2020	5:17:30 PM	31.6579	21.0917	1.1087	24.091
02-Jan-2020	5:17:30 PM	31.6557	21.0898	1.0908	24.0916
02-Jan-2020	5:17:30 PM	31.6552	21.0897	1.1265	24.091
02-Jan-2020	5:17:30 PM	31.6568	21.0917	1.1265	24.0886
02-Jan-2020	5:17:31 PM	31.6585	21.0937	1.1444	24.0863
02-Jan-2020	5:17:31 PM	31.659	21.0938	1.0551	24.0857
02-Jan-2020	5:17:31 PM	31.6585	21.0935	1.0908	24.0863
02-Jan-2020	5:17:31 PM	31.6585	21.0934	1.073	24.0863
02-Jan-2020	5:17:31 PM	31.6572	21.0924	1.1087	24.0869
02-Jan-2020	5:17:31 PM	31.6564	21.0913	1.073	24.088
02-Jan-2020	5:17:31 PM	31.6555	21.0904	1.1087	24.0892
02-Jan-2020	5:17:31 PM	31.656	21.0907	1.1265	24.0898
02-Jan-2020	5:17:31 PM	31.6564	21.0912	1.1265	24.0892
02-Jan-2020	5:17:32 PM	31.6555	21.0905	1.1265	24.0892
02-Jan-2020	5:17:32 PM	31.6564	21.0913	1.1622	24.0892
02-Jan-2020	5:17:32 PM	31.6559	21.091	1.1265	24.0886
02-Jan-2020	5:17:32 PM	31.6559	21.0914	1.2158	24.0886
02-Jan-2020	5:17:32 PM	31.6564	21.0915	1.2158	24.0892
02-Jan-2020	5:17:32 PM	31.6563	21.0918	1.1979	24.088
02-Jan-2020	5:17:32 PM	31.6597	21.0954	1.1979	24.0845
02-Jan-2020	5:17:32 PM	31.6602	21.0959	1.1979	24.0839
02-Jan-2020	5:17:33 PM	31.6611	21.0964	1.1622	24.0839
02-Jan-2020	5:17:33 PM	31.6616	21.0967	1.1801	24.0845
02-Jan-2020	5:17:33 PM	31.6607	21.0954	1.1087	24.0857
02-Jan-2020	5:17:33 PM	31.6595	21.094	1.1265	24.0874
02-Jan-2020	5:17:33 PM	31.6582	21.0925	1.1087	24.0892
02-Jan-2020	5:17:33 PM	31.6575	21.0912	1.1087	24.0916
02-Jan-2020	5:17:33 PM	31.657	21.0907	1.1087	24.0922
02-Jan-2020	5:17:33 PM	31.6575	21.0909	1.1087	24.0928
02-Jan-2020	5:17:33 PM	31.6571	21.0904	1.1087	24.0934
02-Jan-2020	5:17:34 PM	31.6571	21.0905	1.1265	24.0934
02-Jan-2020	5:17:34 PM	31.6571	21.0906	1.1444	24.0934
02-Jan-2020	5:17:34 PM	31.6576	21.0907	1.1265	24.094
02-Jan-2020	5:17:34 PM	31.6571	21.0906	1.1444	24.0934
02-Jan-2020	5:17:34 PM	31.6567	21.0901	1.1622	24.094
02-Jan-2020	5:17:34 PM	31.6567	21.0898	1.0908	24.094
02-Jan-2020	5:17:34 PM	31.6567	21.09	1.1265	24.094
02-Jan-2020	5:17:34 PM	31.6558	21.0891	1.073	24.094
02-Jan-2020	5:17:34 PM	31.6558	21.0892	1.1087	24.094
02-Jan-2020	5:17:35 PM	31.6558	21.0895	1.1622	24.094
02-Jan-2020	5:17:35 PM	31.6567	21.0901	1.1444	24.094
02-Jan-2020	5:17:35 PM	31.6567	21.0901	1.1444	24.094
02-Jan-2020	5:17:35 PM	31.6567	21.09	1.1265	24.094
02-Jan-2020	5:17:35 PM	31.6558	21.0894	1.1444	24.094
02-Jan-2020	5:17:35 PM	31.6567	21.0901	1.1444	24.094
02-Jan-2020	5:17:35 PM	31.6562	21.0898	1.1265	24.0934
02-Jan-2020	5:17:35 PM	31.6575	21.091	1.1265	24.0928
02-Jan-2020	5:17:35 PM	31.6566	21.0904	1.1622	24.0928
02-Jan-2020	5:17:36 PM	31.6558	21.0895	1.1801	24.094
02-Jan-2020	5:17:36 PM	31.6558	21.0893	1.1265	24.094
02-Jan-2020	5:17:36 PM	31.6545	21.0882	1.1444	24.0945
02-Jan-2020	5:17:36 PM	31.6567	21.0901	1.1444	24.094
02-Jan-2020	5:17:36 PM	31.6576	21.0907	1.1265	24.094
02-Jan-2020	5:17:36 PM	31.6585	21.0914	1.1265	24.094
02-Jan-2020	5:17:36 PM	31.659	21.0915	1.1087	24.0945
02-Jan-2020	5:17:36 PM	31.6603	21.0927	1.1265	24.094
02-Jan-2020	5:17:37 PM	31.6616	21.094	1.1444	24.0934
02-Jan-2020	5:17:37 PM	31.6603	21.0928	1.1444	24.094
02-Jan-2020	5:17:37 PM	31.6599	21.0924	1.1622	24.0945
02-Jan-2020	5:17:37 PM	31.6599	21.0924	1.1622	24.0945
02-Jan-2020	5:17:37 PM	31.6612	21.0934	1.1265	24.094
02-Jan-2020	5:17:37 PM	31.6616	21.094	1.1444	24.0934
02-Jan-2020	5:17:37 PM	31.6612	21.0933	1.1087	24.094
02-Jan-2020	5:17:37 PM	31.6599	21.0922	1.1265	24.0945
02-Jan-2020	5:17:37 PM	31.6599	21.0925	1.1979	24.0945
02-Jan-2020	5:17:38 PM	31.6594	21.0921	1.1444	24.094
02-Jan-2020	5:17:38 PM	31.6594	21.0921	1.1444	24.094
02-Jan-2020	5:17:38 PM	31.6594	21.0923	1.1801	24.094
02-Jan-2020	5:17:38 PM	31.6602	21.0929	1.0908	24.0928
02-Jan-2020	5:17:38 PM	31.6611	21.0936	1.0908	24.0928
02-Jan-2020	5:17:38 PM	31.6607	21.0931	1.1087	24.0934
02-Jan-2020	5:17:38 PM	31.6616	21.0938	1.0908	24.0934
02-Jan-2020	5:17:38 PM	31.6616	21.0937	1.073	24.0934
02-Jan-2020	5:17:38 PM	31.6612	21.0934	1.1265	24.094
02-Jan-2020	5:17:39 PM	31.6603	21.0924	1.0551	24.094
02-Jan-2020	5:17:39 PM	31.6607	21.0929	1.0551	24.0934
02-Jan-2020	5:17:39 PM	31.6603	21.0925	1.073	24.094
02-Jan-2020	5:17:39 PM	31.6607	21.0931	1.0908	24.0934
02-Jan-2020	5:17:39 PM	31.6607	21.0928	1.0373	24.0934
02-Jan-2020	5:17:39 PM	31.6595	21.0916	1.0908	24.0951
02-Jan-2020	5:17:39 PM	31.6586	21.0905	1.0551	24.0963
02-Jan-2020	5:17:39 PM	31.6574	21.0892	1.0908	24.0981
02-Jan-2020	5:17:40 PM	31.6583	21.0898	1.073	24.0981
02-Jan-2020	5:17:40 PM	31.6574	21.0892	1.1087	24.0981
02-Jan-2020	5:17:40 PM	31.6565	21.0885	1.0908	24.0981
02-Jan-2020	5:17:40 PM	31.6569	21.0891	1.1265	24.0975
02-Jan-2020	5:17:40 PM	31.6573	21.0895	1.0908	24.0969
02-Jan-2020	5:17:40 PM	31.6577	21.0899	1.073	24.0963
02-Jan-2020	5:17:40 PM	31.6568	21.0893	1.1087	24.0963
02-Jan-2020	5:17:40 PM	31.6564	21.0887	1.073	24.0969
02-Jan-2020	5:17:40 PM	31.6586	21.0907	1.1087	24.0963
02-Jan-2020	5:17:41 PM	31.6591	21.0911	1.0908	24.0957
02-Jan-2020	5:17:41 PM	31.6603	21.0925	1.073	24.094
02-Jan-2020	5:17:41 PM	31.6616	21.0938	1.0908	24.0934
02-Jan-2020	5:17:41 PM	31.662	21.0944	1.1265	24.0928
02-Jan-2020	5:17:41 PM	31.6616	21.0938	1.1087	24.0934
02-Jan-2020	5:17:41 PM	31.6621	21.0942	1.073	24.0928
02-Jan-2020	5:17:41 PM	31.6634	21.0954	1.0908	24.0922
02-Jan-2020	5:17:41 PM	31.6634	21.0956	1.1444	24.0922
02-Jan-2020	5:17:41 PM	31.6629	21.0954	1.1265	24.0916
02-Jan-2020	5:17:42 PM	31.662	21.0945	1.1444	24.0928
02-Jan-2020	5:17:42 PM	31.6616	21.0943	1.1444	24.0922
02-Jan-2020	5:17:42 PM	31.662	21.0945	1.1444	24.0928
02-Jan-2020	5:17:42 PM	31.6612	21.0933	1.1087	24.094
02-Jan-2020	5:17:42 PM	31.6603	21.0927	1.1265	24.094
02-Jan-2020	5:17:42 PM	31.6612	21.0933	1.1087	24.094
02-Jan-2020	5:17:42 PM	31.6626	21.0942	1.1087	24.0945
02-Jan-2020	5:17:42 PM	31.6635	21.0951	1.1622	24.0945
02-Jan-2020	5:17:42 PM	31.6626	21.0943	1.1265	24.0945
02-Jan-2020	5:17:43 PM	31.6627	21.0941	1.1444	24.0957
02-Jan-2020	5:17:43 PM	31.6627	21.094	1.1265	24.0957
02-Jan-2020	5:17:43 PM	31.6635	21.095	1.1979	24.0957
02-Jan-2020	5:17:43 PM	31.6644	21.0956	1.1801	24.0957
02-Jan-2020	5:17:43 PM	31.6649	21.0959	1.1444	24.0951
02-Jan-2020	5:17:43 PM	31.6649	21.0961	1.1801	24.0951
02-Jan-2020	5:17:43 PM	31.6636	21.0947	1.1265	24.0957
02-Jan-2020	5:17:43 PM	31.6635	21.095	1.1979	24.0957
02-Jan-2020	5:17:44 PM	31.6636	21.0947	1.1265	24.0957
02-Jan-2020	5:17:44 PM	31.664	21.095	1.0908	24.0951
02-Jan-2020	5:17:44 PM	31.6644	21.0956	1.1087	24.0945
02-Jan-2020	5:17:44 PM	31.6644	21.0956	1.1087	24.0945
02-Jan-2020	5:17:44 PM	31.6635	21.0949	1.1087	24.0945
02-Jan-2020	5:17:44 PM	31.6631	21.0945	1.1265	24.0951
02-Jan-2020	5:17:44 PM	31.664	21.0952	1.1265	24.0951
02-Jan-2020	5:17:44 PM	31.6636	21.0948	1.1622	24.0957
02-Jan-2020	5:17:44 PM	31.6627	21.094	1.1265	24.0957
02-Jan-2020	5:17:45 PM	31.6641	21.0947	1.0908	24.0963
02-Jan-2020	5:17:45 PM	31.664	21.095	1.1622	24.0963
02-Jan-2020	5:17:45 PM	31.6649	21.0955	1.1265	24.0963
02-Jan-2020	5:17:45 PM	31.6663	21.0966	1.0908	24.0957
02-Jan-2020	5:17:45 PM	31.6659	21.0962	1.1087	24.0963
02-Jan-2020	5:17:45 PM	31.6667	21.0971	1.1622	24.0963
02-Jan-2020	5:17:45 PM	31.6663	21.0966	1.1087	24.0957
02-Jan-2020	5:17:45 PM	31.668	21.0986	1.1801	24.0945
02-Jan-2020	5:17:46 PM	31.668	21.0984	1.1265	24.0945
02-Jan-2020	5:17:46 PM	31.6676	21.0979	1.1265	24.0951
02-Jan-2020	5:17:46 PM	31.6675	21.0983	1.1444	24.094
02-Jan-2020	5:17:46 PM	31.6666	21.0974	1.0908	24.094
02-Jan-2020	5:17:46 PM	31.6671	21.0978	1.073	24.0934
02-Jan-2020	5:17:46 PM	31.6666	21.0976	1.1444	24.094
02-Jan-2020	5:17:46 PM	31.6662	21.097	1.1265	24.0945
02-Jan-2020	5:17:46 PM	31.6666	21.0975	1.1265	24.094
02-Jan-2020	5:17:46 PM	31.6662	21.0974	1.2158	24.0945
02-Jan-2020	5:17:47 PM	31.6662	21.0972	1.1801	24.0945
02-Jan-2020	5:17:47 PM	31.6666	21.0979	1.2337	24.094
02-Jan-2020	5:17:47 PM	31.6675	21.0986	1.2337	24.094
02-Jan-2020	5:17:47 PM	31.6666	21.0979	1.2337	24.094
02-Jan-2020	5:17:47 PM	31.6675	21.0989	1.3051	24.094
02-Jan-2020	5:17:47 PM	31.6684	21.0997	1.3229	24.094
02-Jan-2020	5:17:47 PM	31.6679	21.0993	1.3408	24.0945
02-Jan-2020	5:17:47 PM	31.6679	21.0999	1.4122	24.0934
02-Jan-2020	5:17:47 PM	31.6674	21.0994	1.4122	24.094
02-Jan-2020	5:17:48 PM	31.6669	21.0994	1.4657	24.0934
02-Jan-2020	5:17:48 PM	31.6673	21.1001	1.5193	24.0928
02-Jan-2020	5:17:48 PM	31.6673	21.1003	1.5728	24.0928
02-Jan-2020	5:17:48 PM	31.6669	21.1	1.6085	24.0934
02-Jan-2020	5:17:48 PM	31.6677	21.1011	1.6442	24.0922
02-Jan-2020	5:17:48 PM	31.6686	21.1019	1.6621	24.0922
02-Jan-2020	5:17:48 PM	31.6686	21.102	1.6978	24.0922
02-Jan-2020	5:17:48 PM	31.6691	21.1026	1.787	24.0928
02-Jan-2020	5:17:48 PM	31.67	21.1035	1.8584	24.0928
02-Jan-2020	5:17:49 PM	31.6695	21.1031	1.8763	24.0934
02-Jan-2020	5:17:49 PM	31.67	21.1035	1.912	24.094
02-Jan-2020	5:17:49 PM	31.67	21.1036	1.9477	24.094
02-Jan-2020	5:17:49 PM	31.6709	21.1045	2.0013	24.094
02-Jan-2020	5:17:49 PM	31.6704	21.1043	2.0727	24.0945
02-Jan-2020	5:17:49 PM	31.6695	21.1035	2.037	24.0945
02-Jan-2020	5:17:49 PM	31.6699	21.1043	2.1084	24.094
02-Jan-2020	5:17:49 PM	31.67	21.1041	2.1262	24.0951
02-Jan-2020	5:17:50 PM	31.67	21.1043	2.1976	24.0951
02-Jan-2020	5:17:50 PM	31.6704	21.1051	2.269	24.0945
02-Jan-2020	5:17:50 PM	31.6713	21.106	2.3047	24.0945
02-Jan-2020	5:17:50 PM	31.6704	21.1053	2.3047	24.0945
02-Jan-2020	5:17:50 PM	31.6708	21.1058	2.3047	24.094
02-Jan-2020	5:17:50 PM	31.6699	21.105	2.2869	24.094
02-Jan-2020	5:17:50 PM	31.6703	21.1059	2.3761	24.0934
02-Jan-2020	5:17:50 PM	31.6712	21.1069	2.4654	24.0934
02-Jan-2020	5:17:50 PM	31.6712	21.107	2.4832	24.0934
02-Jan-2020	5:17:51 PM	31.6702	21.1065	2.5189	24.0934
02-Jan-2020	5:17:51 PM	31.6693	21.1058	2.5368	24.0934
02-Jan-2020	5:17:51 PM	31.6697	21.1066	2.5903	24.0928
02-Jan-2020	5:17:51 PM	31.6684	21.1055	2.6082	24.0934
02-Jan-2020	5:17:51 PM	31.6692	21.1067	2.6617	24.0922
02-Jan-2020	5:17:51 PM	31.6692	21.1067	2.6796	24.0922
02-Jan-2020	5:17:51 PM	31.6696	21.1077	2.7867	24.0916
02-Jan-2020	5:17:51 PM	31.67	21.1084	2.8581	24.091
02-Jan-2020	5:17:52 PM	31.67	21.1084	2.8581	24.091
02-Jan-2020	5:17:52 PM	31.6696	21.108	2.9295	24.0928
02-Jan-2020	5:17:52 PM	31.6701	21.1083	2.9652	24.0934
02-Jan-2020	5:17:52 PM	31.671	21.109	2.9831	24.0934
02-Jan-2020	5:17:52 PM	31.6702	21.1083	3.0366	24.0945
02-Jan-2020	5:17:52 PM	31.6715	21.1097	3.0902	24.094
02-Jan-2020	5:17:52 PM	31.6714	21.1101	3.1794	24.094
02-Jan-2020	5:17:52 PM	31.671	21.1096	3.1973	24.0945
02-Jan-2020	5:17:52 PM	31.6724	21.1109	3.2865	24.0951
02-Jan-2020	5:17:53 PM	31.6724	21.1107	3.3044	24.0963
02-Jan-2020	5:17:53 PM	31.6725	21.1108	3.4115	24.0975
02-Jan-2020	5:17:53 PM	31.6734	21.1118	3.4829	24.0975
02-Jan-2020	5:17:53 PM	31.6734	21.1115	3.4829	24.0987
02-Jan-2020	5:17:53 PM	31.6752	21.1131	3.5364	24.0987
02-Jan-2020	5:17:53 PM	31.6753	21.113	3.59	24.0999
02-Jan-2020	5:17:53 PM	31.6753	21.1131	3.6792	24.101
02-Jan-2020	5:17:53 PM	31.6771	21.1146	3.7328	24.101
02-Jan-2020	5:17:53 PM	31.6779	21.1157	3.7506	24.0999
02-Jan-2020	5:17:54 PM	31.6788	21.1168	3.7685	24.0987
02-Jan-2020	5:17:54 PM	31.6778	21.1162	3.8042	24.0987
02-Jan-2020	5:17:54 PM	31.6774	21.1157	3.8042	24.0993
02-Jan-2020	5:17:54 PM	31.6778	21.1167	3.9113	24.0987
02-Jan-2020	5:17:54 PM	31.6773	21.1165	3.9291	24.0981
02-Jan-2020	5:17:54 PM	31.6781	21.1177	3.9827	24.0969
02-Jan-2020	5:17:54 PM	31.6781	21.118	3.9827	24.0957
02-Jan-2020	5:17:54 PM	31.6785	21.1184	3.9648	24.0951
02-Jan-2020	5:17:54 PM	31.6798	21.1198	4.0184	24.0945
02-Jan-2020	5:17:55 PM	31.6811	21.1209	4.0005	24.094
02-Jan-2020	5:17:55 PM	31.6816	21.1213	3.9648	24.0934
02-Jan-2020	5:17:55 PM	31.6811	21.1209	4.0005	24.094
02-Jan-2020	5:17:55 PM	31.6816	21.1211	4.0005	24.0945
02-Jan-2020	5:17:55 PM	31.6829	21.1225	4.0362	24.094
02-Jan-2020	5:17:55 PM	31.6829	21.1226	4.0719	24.094
02-Jan-2020	5:17:55 PM	31.6842	21.1238	4.0898	24.0934
02-Jan-2020	5:17:55 PM	31.6851	21.125	4.1969	24.0934
02-Jan-2020	5:17:56 PM	31.6873	21.1269	4.2148	24.0928
02-Jan-2020	5:17:56 PM	31.6909	21.13	4.2326	24.0916
02-Jan-2020	5:17:56 PM	31.6944	21.1332	4.2683	24.0904
02-Jan-2020	5:17:56 PM	31.7006	21.1387	4.304	24.088
02-Jan-2020	5:17:56 PM	31.7076	21.1451	4.3219	24.0845
02-Jan-2020	5:17:56 PM	31.7146	21.1518	4.4111	24.0809
02-Jan-2020	5:17:56 PM	31.7203	21.157	4.4111	24.078
02-Jan-2020	5:17:56 PM	31.7251	21.162	4.4647	24.0739
02-Jan-2020	5:17:56 PM	31.7298	21.1673	4.5004	24.0685
02-Jan-2020	5:17:57 PM	31.7361	21.1743	4.5004	24.0609
02-Jan-2020	5:17:57 PM	31.7476	21.1874	4.6075	24.0473
02-Jan-2020	5:17:57 PM	31.7641	21.2059	4.6075	24.0266
02-Jan-2020	5:17:57 PM	31.7827	21.2271	4.661	24.0029
02-Jan-2020	5:17:57 PM	31.8063	21.2549	4.7324	23.9698
02-Jan-2020	5:17:57 PM	31.8236	21.2776	4.8038	23.9379
02-Jan-2020	5:17:57 PM	31.8389	21.2995	4.8752	23.9036
02-Jan-2020	5:17:57 PM	31.8511	21.3192	4.9466	23.8688
02-Jan-2020	5:17:57 PM	31.8639	21.3436	5.018	23.8191
02-Jan-2020	5:17:58 PM	31.8685	21.3545	5.0894	23.7949
02-Jan-2020	5:17:58 PM	31.8746	21.3655	5.143	23.7736
02-Jan-2020	5:17:58 PM	31.8784	21.3726	5.1608	23.7594
02-Jan-2020	5:17:58 PM	31.8766	21.3738	5.2501	23.7517
02-Jan-2020	5:17:58 PM	31.8754	21.375	5.3393	23.7458
02-Jan-2020	5:17:58 PM	31.876	21.3773	5.375	23.7399
02-Jan-2020	5:17:58 PM	31.8779	21.3805	5.4286	23.7346
02-Jan-2020	5:17:58 PM	31.88	21.3833	5.4286	23.7304
02-Jan-2020	5:17:59 PM	31.8834	21.3873	5.5178	23.7269
02-Jan-2020	5:17:59 PM	31.886	21.3904	5.6249	23.7245
02-Jan-2020	5:17:59 PM	31.8887	21.3925	5.6428	23.7245
02-Jan-2020	5:17:59 PM	31.892	21.3948	5.7856	23.7275
02-Jan-2020	5:17:59 PM	31.8942	21.3945	5.8034	23.7346
02-Jan-2020	5:17:59 PM	31.8976	21.3935	5.857	23.7476
02-Jan-2020	5:17:59 PM	31.9043	21.3946	5.9284	23.7624
02-Jan-2020	5:17:59 PM	31.9143	21.3974	6.0176	23.7801
02-Jan-2020	5:17:59 PM	31.927	21.3998	6.0533	23.8055
02-Jan-2020	5:18:00 PM	31.9437	21.4056	6.1426	23.8303
02-Jan-2020	5:18:00 PM	31.9675	21.4153	6.2497	23.8605
02-Jan-2020	5:18:00 PM	31.9867	21.4244	6.2854	23.8794
02-Jan-2020	5:18:00 PM	32.0021	21.4314	6.4103	23.8971
02-Jan-2020	5:18:00 PM	32.0138	21.4354	6.3925	23.9137
02-Jan-2020	5:18:00 PM	32.0249	21.44	6.5174	23.9285
02-Jan-2020	5:18:00 PM	32.0363	21.446	6.5531	23.9379
02-Jan-2020	5:18:00 PM	32.0457	21.4511	6.571	23.945
02-Jan-2020	5:18:00 PM	32.0529	21.4548	6.6959	23.9527
02-Jan-2020	5:18:01 PM	32.0583	21.4564	6.7138	23.9616
02-Jan-2020	5:18:01 PM	32.0655	21.4597	6.8744	23.9716
02-Jan-2020	5:18:01 PM	32.0754	21.4653	6.8923	23.9781
02-Jan-2020	5:18:01 PM	32.0856	21.4717	6.9815	23.984
02-Jan-2020	5:18:01 PM	32.0981	21.4799	7.0529	23.9893
02-Jan-2020	5:18:01 PM	32.1121	21.4879	7.1065	23.9988
02-Jan-2020	5:18:01 PM	32.1288	21.4958	7.16	24.0159
02-Jan-2020	5:18:01 PM	32.1557	21.507	7.2314	24.0478
02-Jan-2020	5:18:01 PM	32.1885	21.5189	7.2671	24.0928
02-Jan-2020	5:18:02 PM	32.2187	21.525	7.2314	24.1489
02-Jan-2020	5:18:02 PM	32.2305	21.5191	7.285	24.2003
02-Jan-2020	5:18:02 PM	32.2242	21.5109	7.3385	24.2128
02-Jan-2020	5:18:02 PM	32.2198	21.5073	7.3564	24.2139
02-Jan-2020	5:18:02 PM	32.221	21.5092	7.3028	24.2098
02-Jan-2020	5:18:02 PM	32.2216	21.5114	7.3921	24.2051
02-Jan-2020	5:18:02 PM	32.2229	21.5131	7.3564	24.2021
02-Jan-2020	5:18:02 PM	32.2211	21.5116	7.3921	24.2033
02-Jan-2020	5:18:03 PM	32.2156	21.5052	7.4099	24.211
02-Jan-2020	5:18:03 PM	32.2054	21.4933	7.4099	24.2252
02-Jan-2020	5:18:03 PM	32.2057	21.4883	7.4278	24.2435
02-Jan-2020	5:18:03 PM	32.2381	21.5074	7.4099	24.2612
02-Jan-2020	5:18:03 PM	32.2978	21.5489	7.4813	24.2748
02-Jan-2020	5:18:03 PM	32.3529	21.5877	7.5349	24.2849
02-Jan-2020	5:18:03 PM	32.3969	21.6195	7.5527	24.2902
02-Jan-2020	5:18:03 PM	32.4286	21.6431	7.5527	24.2914
02-Jan-2020	5:18:03 PM	32.4528	21.6623	7.6063	24.289
02-Jan-2020	5:18:04 PM	32.4676	21.6744	7.6063	24.286
02-Jan-2020	5:18:04 PM	32.4765	21.6822	7.6063	24.2825
02-Jan-2020	5:18:04 PM	32.4867	21.692	7.6777	24.276
02-Jan-2020	5:18:04 PM	32.4911	21.6962	7.6955	24.2736
02-Jan-2020	5:18:04 PM	32.495	21.7002	7.7312	24.2707
02-Jan-2020	5:18:04 PM	32.4984	21.7041	7.7312	24.2659
02-Jan-2020	5:18:04 PM	32.503	21.7106	7.8205	24.2571
02-Jan-2020	5:18:04 PM	32.5112	21.7203	7.7848	24.2447
02-Jan-2020	5:18:05 PM	32.5149	21.7258	7.8026	24.2358
02-Jan-2020	5:18:05 PM	32.5165	21.7284	7.8026	24.2311
02-Jan-2020	5:18:05 PM	32.5156	21.7278	7.8205	24.2311
02-Jan-2020	5:18:05 PM	32.5134	21.7254	7.7669	24.2329
02-Jan-2020	5:18:05 PM	32.5099	21.722	7.8383	24.2364
02-Jan-2020	5:18:05 PM	32.5108	21.7229	7.8919	24.2364
02-Jan-2020	5:18:05 PM	32.5137	21.7271	7.9811	24.2311
02-Jan-2020	5:18:05 PM	32.5218	21.7371	8.0347	24.2187
02-Jan-2020	5:18:05 PM	32.5265	21.7432	8.0347	24.2098
02-Jan-2020	5:18:06 PM	32.5297	21.7488	8.1239	24.2003
02-Jan-2020	5:18:06 PM	32.5347	21.7557	8.1239	24.1897
02-Jan-2020	5:18:06 PM	32.5376	21.7605	8.2132	24.182
02-Jan-2020	5:18:06 PM	32.5395	21.7649	8.2846	24.1732
02-Jan-2020	5:18:06 PM	32.5398	21.7661	8.3024	24.1702
02-Jan-2020	5:18:06 PM	32.5402	21.767	8.3381	24.1684
02-Jan-2020	5:18:06 PM	32.5392	21.7669	8.3917	24.1672
02-Jan-2020	5:18:06 PM	32.5396	21.7681	8.4809	24.1655
02-Jan-2020	5:18:06 PM	32.5399	21.7693	8.588	24.1637
02-Jan-2020	5:18:07 PM	32.5412	21.7712	8.6059	24.1607
02-Jan-2020	5:18:07 PM	32.5419	21.7731	8.6773	24.1572
02-Jan-2020	5:18:07 PM	32.5436	21.7756	8.713	24.1536
02-Jan-2020	5:18:07 PM	32.5434	21.7766	8.8201	24.1513
02-Jan-2020	5:18:07 PM	32.5434	21.7771	8.8558	24.1501
02-Jan-2020	5:18:07 PM	32.5429	21.7772	8.9272	24.1495
02-Jan-2020	5:18:07 PM	32.5433	21.778	8.9986	24.1489
02-Jan-2020	5:18:07 PM	32.5442	21.7791	9.0164	24.1477
02-Jan-2020	5:18:07 PM	32.5454	21.7812	9.0878	24.1448
02-Jan-2020	5:18:08 PM	32.5461	21.7829	9.1057	24.1412
02-Jan-2020	5:18:08 PM	32.5456	21.7833	9.1771	24.1395
02-Jan-2020	5:18:08 PM	32.5468	21.7853	9.2128	24.1365
02-Jan-2020	5:18:08 PM	32.5481	21.7872	9.2485	24.1336
02-Jan-2020	5:18:08 PM	32.5466	21.7872	9.302	24.1306
02-Jan-2020	5:18:08 PM	32.5456	21.7872	9.3912	24.1294
02-Jan-2020	5:18:08 PM	32.5474	21.7889	9.4091	24.1282
02-Jan-2020	5:18:08 PM	32.5473	21.7894	9.5162	24.1282
02-Jan-2020	5:18:09 PM	32.5491	21.7911	9.5162	24.1271
02-Jan-2020	5:18:09 PM	32.5495	21.7918	9.5697	24.1265
02-Jan-2020	5:18:09 PM	32.5512	21.7939	9.6768	24.1253
02-Jan-2020	5:18:09 PM	32.5525	21.7955	9.7125	24.1235
02-Jan-2020	5:18:09 PM	32.5538	21.7974	9.8732	24.1229
02-Jan-2020	5:18:09 PM	32.5551	21.7987	9.891	24.1223
02-Jan-2020	5:18:09 PM	32.5551	21.7992	10.016	24.1223
02-Jan-2020	5:18:09 PM	32.5555	21.7997	10.0338	24.1217
02-Jan-2020	5:18:09 PM	32.5559	21.8008	10.1766	24.1211
02-Jan-2020	5:18:10 PM	32.5568	21.8017	10.2302	24.1211
02-Jan-2020	5:18:10 PM	32.5577	21.8026	10.2837	24.1211
02-Jan-2020	5:18:10 PM	32.5582	21.8031	10.3551	24.1217
02-Jan-2020	5:18:10 PM	32.5581	21.8033	10.4087	24.1217
02-Jan-2020	5:18:10 PM	32.5585	21.8043	10.5336	24.1211
02-Jan-2020	5:18:10 PM	32.5585	21.8047	10.6228	24.1211
02-Jan-2020	5:18:10 PM	32.5594	21.8059	10.7478	24.1211
02-Jan-2020	5:18:10 PM	32.5593	21.8062	10.8192	24.1211
02-Jan-2020	5:18:10 PM	32.5602	21.807	10.8549	24.1211
02-Jan-2020	5:18:11 PM	32.5602	21.8073	10.9263	24.1211
02-Jan-2020	5:18:11 PM	32.5598	21.8072	11.0155	24.1217
02-Jan-2020	5:18:11 PM	32.5598	21.8074	11.0691	24.1217
02-Jan-2020	5:18:11 PM	32.5593	21.8072	11.1405	24.1223
02-Jan-2020	5:18:11 PM	32.5583	21.8071	11.2833	24.1223
02-Jan-2020	5:18:11 PM	32.5592	21.808	11.3368	24.1223
02-Jan-2020	5:18:11 PM	32.5601	21.8091	11.4261	24.1223
02-Jan-2020	5:18:11 PM	32.5606	21.8094	11.4618	24.1229
02-Jan-2020	5:18:11 PM	32.5619	21.8109	11.5332	24.1223
02-Jan-2020	5:18:12 PM	32.5624	21.8113	11.5867	24.1229
02-Jan-2020	5:18:12 PM	32.5637	21.8126	11.6938	24.1235
02-Jan-2020	5:18:12 PM	32.5641	21.8135	11.783	24.1229
02-Jan-2020	5:18:12 PM	32.5637	21.8132	11.8366	24.1235
02-Jan-2020	5:18:12 PM	32.5636	21.8135	11.9258	24.1235
02-Jan-2020	5:18:12 PM	32.5632	21.8135	11.9615	24.1229
02-Jan-2020	5:18:12 PM	32.5627	21.8135	11.9972	24.1223
02-Jan-2020	5:18:12 PM	32.5622	21.8131	12.0329	24.1229
02-Jan-2020	5:18:13 PM	32.5622	21.8134	12.1043	24.1229
02-Jan-2020	5:18:13 PM	32.5622	21.8136	12.1579	24.1229
02-Jan-2020	5:18:13 PM	32.5626	21.8143	12.2114	24.1223
02-Jan-2020	5:18:13 PM	32.5631	21.8145	12.1936	24.1229
02-Jan-2020	5:18:13 PM	32.5631	21.8148	12.2828	24.1229
02-Jan-2020	5:18:13 PM	32.5626	21.8145	12.3364	24.1235
02-Jan-2020	5:18:13 PM	32.5617	21.8142	12.4077	24.1235
02-Jan-2020	5:18:13 PM	32.5625	21.8155	12.497	24.1223
02-Jan-2020	5:18:13 PM	32.5616	21.815	12.5327	24.1223
02-Jan-2020	5:18:14 PM	32.563	21.8159	12.5505	24.1229
02-Jan-2020	5:18:14 PM	32.5634	21.8166	12.6041	24.1223
02-Jan-2020	5:18:14 PM	32.5629	21.8163	12.6398	24.1229
02-Jan-2020	5:18:14 PM	32.5634	21.8167	12.6933	24.1235
02-Jan-2020	5:18:14 PM	32.5643	21.818	12.854	24.1235
02-Jan-2020	5:18:14 PM	32.5647	21.8185	12.8361	24.1229
02-Jan-2020	5:18:14 PM	32.5633	21.8177	12.9432	24.1235
02-Jan-2020	5:18:14 PM	32.5642	21.8186	13.0681	24.1247
02-Jan-2020	5:18:15 PM	32.5642	21.819	13.1574	24.1247
02-Jan-2020	5:18:15 PM	32.5633	21.8185	13.2109	24.1247
02-Jan-2020	5:18:15 PM	32.5646	21.8199	13.2645	24.1241
02-Jan-2020	5:18:15 PM	32.5642	21.8196	13.318	24.1247
02-Jan-2020	5:18:15 PM	32.5646	21.8205	13.4073	24.1241
02-Jan-2020	5:18:15 PM	32.565	21.8208	13.4251	24.1247
02-Jan-2020	5:18:15 PM	32.5654	21.8218	13.5501	24.1241
02-Jan-2020	5:18:15 PM	32.5654	21.822	13.6036	24.1241
02-Jan-2020	5:18:15 PM	32.5654	21.8221	13.6393	24.1241
02-Jan-2020	5:18:16 PM	32.5663	21.8232	13.7285	24.1241
02-Jan-2020	5:18:16 PM	32.5649	21.8222	13.7821	24.1247
02-Jan-2020	5:18:16 PM	32.5644	21.8223	13.8535	24.1241
02-Jan-2020	5:18:16 PM	32.5653	21.8233	13.9249	24.1241
02-Jan-2020	5:18:16 PM	32.5644	21.8226	13.9249	24.1241
02-Jan-2020	5:18:16 PM	32.5644	21.8229	13.9963	24.1241
02-Jan-2020	5:18:16 PM	32.5649	21.8232	14.032	24.1247
02-Jan-2020	5:18:16 PM	32.5648	21.8236	14.1212	24.1247
02-Jan-2020	5:18:16 PM	32.5644	21.8235	14.2105	24.1253
02-Jan-2020	5:18:17 PM	32.5648	21.824	14.2818	24.1259
02-Jan-2020	5:18:17 PM	32.5639	21.8234	14.3175	24.1259
02-Jan-2020	5:18:17 PM	32.5639	21.8236	14.3532	24.1259
02-Jan-2020	5:18:17 PM	32.5648	21.8244	14.3889	24.1259
02-Jan-2020	5:18:17 PM	32.5652	21.8252	14.5317	24.1265
02-Jan-2020	5:18:17 PM	32.5652	21.8253	14.5674	24.1265
02-Jan-2020	5:18:17 PM	32.567	21.827	14.6388	24.1265
02-Jan-2020	5:18:17 PM	32.5674	21.8278	14.7102	24.1259
02-Jan-2020	5:18:17 PM	32.567	21.8272	14.6924	24.1265
02-Jan-2020	5:18:18 PM	32.5679	21.8284	14.8173	24.1265
02-Jan-2020	5:18:18 PM	32.5679	21.8285	14.8351	24.1265
02-Jan-2020	5:18:18 PM	32.5682	21.8295	14.9601	24.1259
02-Jan-2020	5:18:18 PM	32.566	21.8279	15.0315	24.1265
02-Jan-2020	5:18:18 PM	32.5655	21.8276	15.0672	24.1271
02-Jan-2020	5:18:18 PM	32.5655	21.8277	15.1029	24.1271
02-Jan-2020	5:18:18 PM	32.5655	21.8277	15.1029	24.1271
02-Jan-2020	5:18:18 PM	32.5651	21.8272	15.1029	24.1276
02-Jan-2020	5:18:19 PM	32.5664	21.8286	15.1564	24.1271
02-Jan-2020	5:18:19 PM	32.5651	21.8271	15.085	24.1276
02-Jan-2020	5:18:19 PM	32.5655	21.8276	15.085	24.1271
02-Jan-2020	5:18:19 PM	32.5651	21.8272	15.1029	24.1276
02-Jan-2020	5:18:19 PM	32.5646	21.8269	15.085	24.1271
02-Jan-2020	5:18:19 PM	32.5646	21.8271	15.1207	24.1271
02-Jan-2020	5:18:19 PM	32.5646	21.827	15.1029	24.1271
02-Jan-2020	5:18:19 PM	32.5646	21.8269	15.0672	24.1271
02-Jan-2020	5:18:19 PM	32.5655	21.8276	15.085	24.1271
02-Jan-2020	5:18:20 PM	32.5655	21.8275	15.0493	24.1271
02-Jan-2020	5:18:20 PM	32.5655	21.8276	15.0672	24.1271
02-Jan-2020	5:18:20 PM	32.5655	21.8278	15.1207	24.1271
02-Jan-2020	5:18:20 PM	32.5655	21.8275	15.0493	24.1271
02-Jan-2020	5:18:20 PM	32.5655	21.8276	15.0672	24.1271
02-Jan-2020	5:18:20 PM	32.5651	21.8273	15.1386	24.1276
02-Jan-2020	5:18:20 PM	32.566	21.8277	15.0493	24.1276
02-Jan-2020	5:18:20 PM	32.5664	21.8283	15.085	24.1271
02-Jan-2020	5:18:20 PM	32.5655	21.8276	15.0672	24.1271
02-Jan-2020	5:18:21 PM	32.5678	21.8296	15.1029	24.1265
02-Jan-2020	5:18:21 PM	32.5674	21.8288	15.0315	24.1271
02-Jan-2020	5:18:21 PM	32.5665	21.8279	14.9779	24.1271
02-Jan-2020	5:18:21 PM	32.5669	21.8284	14.9779	24.1265
02-Jan-2020	5:18:21 PM	32.5669	21.8282	14.9244	24.1265
02-Jan-2020	5:18:21 PM	32.5669	21.828	14.8887	24.1265
02-Jan-2020	5:18:21 PM	32.5678	21.8285	14.853	24.1265
02-Jan-2020	5:18:21 PM	32.5679	21.8283	14.7994	24.1265
02-Jan-2020	5:18:22 PM	32.567	21.8273	14.7281	24.1265
02-Jan-2020	5:18:22 PM	32.5661	21.8267	14.7281	24.1265
02-Jan-2020	5:18:22 PM	32.5652	21.8255	14.6924	24.1276
02-Jan-2020	5:18:22 PM	32.567	21.8273	14.7102	24.1265
02-Jan-2020	5:18:22 PM	32.5657	21.8258	14.6388	24.1271
02-Jan-2020	5:18:22 PM	32.567	21.8266	14.5496	24.1265
02-Jan-2020	5:18:22 PM	32.5665	21.8266	14.5853	24.1259
02-Jan-2020	5:18:22 PM	32.5661	21.8257	14.496	24.1265
02-Jan-2020	5:18:22 PM	32.5679	21.8272	14.4425	24.1253
02-Jan-2020	5:18:23 PM	32.5662	21.8253	14.3889	24.1265
02-Jan-2020	5:18:23 PM	32.5675	21.8262	14.3354	24.1259
02-Jan-2020	5:18:23 PM	32.5675	21.8262	14.3175	24.1259
02-Jan-2020	5:18:23 PM	32.5671	21.8253	14.2283	24.1265
02-Jan-2020	5:18:23 PM	32.5671	21.8257	14.3175	24.1265
02-Jan-2020	5:18:23 PM	32.5662	21.8245	14.2105	24.1265
02-Jan-2020	5:18:23 PM	32.5667	21.825	14.1926	24.1259
02-Jan-2020	5:18:23 PM	32.5676	21.8257	14.2105	24.1259
02-Jan-2020	5:18:23 PM	32.5676	21.8257	14.2105	24.1259
02-Jan-2020	5:18:24 PM	32.5685	21.8262	14.1569	24.1259
02-Jan-2020	5:18:24 PM	32.5685	21.8262	14.1569	24.1259
02-Jan-2020	5:18:24 PM	32.569	21.8264	14.1748	24.1265
02-Jan-2020	5:18:24 PM	32.5694	21.8267	14.1034	24.1259
02-Jan-2020	5:18:24 PM	32.5681	21.8254	14.0855	24.1265
02-Jan-2020	5:18:24 PM	32.5685	21.8259	14.0855	24.1259
02-Jan-2020	5:18:24 PM	32.5681	21.8252	14.0498	24.1265
02-Jan-2020	5:18:24 PM	32.5672	21.8246	14.0677	24.1265
02-Jan-2020	5:18:25 PM	32.5676	21.8248	13.9784	24.1259
02-Jan-2020	5:18:25 PM	32.5672	21.8242	13.9606	24.1265
02-Jan-2020	5:18:25 PM	32.5663	21.8235	13.9606	24.1265
02-Jan-2020	5:18:25 PM	32.5677	21.8245	13.907	24.1259
02-Jan-2020	5:18:25 PM	32.5668	21.8235	13.9249	24.1271
02-Jan-2020	5:18:25 PM	32.5659	21.8231	13.9784	24.1271
02-Jan-2020	5:18:25 PM	32.5658	21.8233	13.9427	24.1259
02-Jan-2020	5:18:25 PM	32.5667	21.824	13.9606	24.1259
02-Jan-2020	5:18:25 PM	32.5676	21.8247	13.9606	24.1259
02-Jan-2020	5:18:26 PM	32.5676	21.8248	13.9963	24.1259
02-Jan-2020	5:18:26 PM	32.5676	21.8248	13.9784	24.1259
02-Jan-2020	5:18:26 PM	32.5685	21.8256	13.9427	24.1247
02-Jan-2020	5:18:26 PM	32.5685	21.8257	13.9606	24.1247
02-Jan-2020	5:18:26 PM	32.5681	21.8252	13.9606	24.1253
02-Jan-2020	5:18:26 PM	32.5667	21.8242	13.9963	24.1259
02-Jan-2020	5:18:26 PM	32.5658	21.8235	14.0141	24.1259
02-Jan-2020	5:18:26 PM	32.5658	21.8235	13.9963	24.1259
02-Jan-2020	5:18:26 PM	32.5662	21.8241	14.032	24.1253
02-Jan-2020	5:18:27 PM	32.5662	21.824	14.0141	24.1253
02-Jan-2020	5:18:27 PM	32.5671	21.8248	14.032	24.1253
02-Jan-2020	5:18:27 PM	32.5662	21.8241	14.032	24.1253
02-Jan-2020	5:18:27 PM	32.5672	21.8247	14.0141	24.1253
02-Jan-2020	5:18:27 PM	32.5672	21.8247	13.9963	24.1253
02-Jan-2020	5:18:27 PM	32.5672	21.8247	14.0141	24.1253
02-Jan-2020	5:18:27 PM	32.5667	21.8242	13.9963	24.1259
02-Jan-2020	5:18:27 PM	32.5667	21.8241	13.9784	24.1259
02-Jan-2020	5:18:28 PM	32.5672	21.8245	13.9606	24.1253
02-Jan-2020	5:18:28 PM	32.5667	21.8239	13.9427	24.1259
02-Jan-2020	5:18:28 PM	32.5663	21.8237	13.9249	24.1253
02-Jan-2020	5:18:28 PM	32.5663	21.8237	13.9427	24.1253
02-Jan-2020	5:18:28 PM	32.5672	21.8246	13.9784	24.1253
02-Jan-2020	5:18:28 PM	32.5676	21.825	13.9606	24.1247
02-Jan-2020	5:18:28 PM	32.5672	21.8244	13.9427	24.1253
02-Jan-2020	5:18:28 PM	32.5668	21.8238	13.907	24.1259
02-Jan-2020	5:18:28 PM	32.5672	21.8241	13.8713	24.1253
02-Jan-2020	5:18:29 PM	32.5681	21.8247	13.8356	24.1253
02-Jan-2020	5:18:29 PM	32.5677	21.8243	13.8535	24.1259
02-Jan-2020	5:18:29 PM	32.5681	21.8245	13.7999	24.1253
02-Jan-2020	5:18:29 PM	32.5681	21.8242	13.7285	24.1253
02-Jan-2020	5:18:29 PM	32.5668	21.8231	13.7464	24.1259
02-Jan-2020	5:18:29 PM	32.5682	21.8241	13.6928	24.1253
02-Jan-2020	5:18:29 PM	32.5673	21.8231	13.6215	24.1253
02-Jan-2020	5:18:29 PM	32.5677	21.824	13.7107	24.1247
02-Jan-2020	5:18:29 PM	32.5663	21.8227	13.6928	24.1253
02-Jan-2020	5:18:30 PM	32.5672	21.8235	13.7107	24.1253
02-Jan-2020	5:18:30 PM	32.5668	21.8233	13.7107	24.1247
02-Jan-2020	5:18:30 PM	32.5672	21.8235	13.7107	24.1253
02-Jan-2020	5:18:30 PM	32.5681	21.8242	13.7285	24.1253
02-Jan-2020	5:18:30 PM	32.5681	21.8242	13.7285	24.1253
02-Jan-2020	5:18:30 PM	32.5677	21.8238	13.7464	24.1259
02-Jan-2020	5:18:30 PM	32.5682	21.824	13.675	24.1253
02-Jan-2020	5:18:30 PM	32.5682	21.8237	13.6036	24.1253
02-Jan-2020	5:18:30 PM	32.5673	21.8228	13.5322	24.1253
02-Jan-2020	5:18:31 PM	32.5673	21.8227	13.5144	24.1253
02-Jan-2020	5:18:31 PM	32.5687	21.8234	13.4073	24.1247
02-Jan-2020	5:18:31 PM	32.5687	21.8233	13.3894	24.1247
02-Jan-2020	5:18:31 PM	32.5696	21.824	13.3894	24.1247
02-Jan-2020	5:18:31 PM	32.5691	21.8238	13.3716	24.1241
02-Jan-2020	5:18:31 PM	32.5678	21.8225	13.3537	24.1247
02-Jan-2020	5:18:31 PM	32.5687	21.8232	13.3537	24.1247
02-Jan-2020	5:18:31 PM	32.5678	21.8223	13.3002	24.1247
02-Jan-2020	5:18:32 PM	32.5687	21.823	13.3002	24.1247
02-Jan-2020	5:18:32 PM	32.5678	21.8221	13.2466	24.1247
02-Jan-2020	5:18:32 PM	32.5687	21.8226	13.2109	24.1247
02-Jan-2020	5:18:32 PM	32.5692	21.8229	13.1574	24.1241
02-Jan-2020	5:18:32 PM	32.5688	21.8221	13.086	24.1247
02-Jan-2020	5:18:32 PM	32.5688	21.8217	12.9968	24.1247
02-Jan-2020	5:18:32 PM	32.5688	21.8218	13.0146	24.1247
02-Jan-2020	5:18:32 PM	32.5702	21.8226	12.9075	24.1241
02-Jan-2020	5:18:32 PM	32.5697	21.8221	12.9075	24.1247
02-Jan-2020	5:18:33 PM	32.5693	21.8214	12.8718	24.1253
02-Jan-2020	5:18:33 PM	32.5684	21.8207	12.854	24.1253
02-Jan-2020	5:18:33 PM	32.5684	21.8205	12.8183	24.1253
02-Jan-2020	5:18:33 PM	32.5689	21.8208	12.7647	24.1247
02-Jan-2020	5:18:33 PM	32.5698	21.8215	12.7826	24.1247
02-Jan-2020	5:18:33 PM	32.5694	21.8209	12.7469	24.1253
02-Jan-2020	5:18:33 PM	32.5702	21.822	12.7647	24.1241
02-Jan-2020	5:18:33 PM	32.5702	21.8218	12.7112	24.1241
02-Jan-2020	5:18:34 PM	32.5693	21.821	12.6933	24.1241
02-Jan-2020	5:18:34 PM	32.5684	21.8205	12.729	24.1241
02-Jan-2020	5:18:34 PM	32.568	21.8197	12.6755	24.1247
02-Jan-2020	5:18:34 PM	32.5684	21.8202	12.6755	24.1241
02-Jan-2020	5:18:34 PM	32.5685	21.8198	12.6576	24.1253
02-Jan-2020	5:18:34 PM	32.5689	21.8202	12.6219	24.1247
02-Jan-2020	5:18:34 PM	32.5684	21.8199	12.6041	24.1241
02-Jan-2020	5:18:34 PM	32.5689	21.82	12.5684	24.1247
02-Jan-2020	5:18:34 PM	32.5694	21.8203	12.5327	24.1241
02-Jan-2020	5:18:35 PM	32.5672	21.8181	12.4434	24.1247
02-Jan-2020	5:18:35 PM	32.5685	21.8191	12.3899	24.1241
02-Jan-2020	5:18:35 PM	32.5685	21.8188	12.3185	24.1241
02-Jan-2020	5:18:35 PM	32.5681	21.8183	12.3185	24.1247
02-Jan-2020	5:18:35 PM	32.5681	21.8181	12.2828	24.1247
02-Jan-2020	5:18:35 PM	32.5681	21.8178	12.2114	24.1247
02-Jan-2020	5:18:35 PM	32.5681	21.8178	12.1936	24.1247
02-Jan-2020	5:18:35 PM	32.5677	21.8172	12.1043	24.1241
02-Jan-2020	5:18:35 PM	32.5672	21.8172	12.14	24.1235
02-Jan-2020	5:18:36 PM	32.5663	21.8162	12.0686	24.1235
02-Jan-2020	5:18:36 PM	32.565	21.8149	12.0329	24.1241
02-Jan-2020	5:18:36 PM	32.5659	21.8155	12.0151	24.1241
02-Jan-2020	5:18:36 PM	32.5672	21.8165	11.9794	24.1235
02-Jan-2020	5:18:36 PM	32.5686	21.8172	11.9258	24.1241
02-Jan-2020	5:18:36 PM	32.5687	21.8171	11.908	24.1241
02-Jan-2020	5:18:36 PM	32.5687	21.817	11.8901	24.1241
02-Jan-2020	5:18:36 PM	32.5687	21.8169	11.8723	24.1241
02-Jan-2020	5:18:36 PM	32.5696	21.8172	11.7652	24.1241
02-Jan-2020	5:18:37 PM	32.57	21.8178	11.783	24.1235
02-Jan-2020	5:18:37 PM	32.5696	21.817	11.7295	24.1241
02-Jan-2020	5:18:37 PM	32.5696	21.8172	11.7652	24.1241
02-Jan-2020	5:18:37 PM	32.5696	21.8171	11.7473	24.1241
02-Jan-2020	5:18:37 PM	32.5692	21.8166	11.7473	24.1247
02-Jan-2020	5:18:37 PM	32.5692	21.8168	11.783	24.1247
02-Jan-2020	5:18:37 PM	32.5705	21.8178	11.7473	24.1241
02-Jan-2020	5:18:37 PM	32.5705	21.8178	11.7473	24.1241
02-Jan-2020	5:18:38 PM	32.5696	21.8173	11.8009	24.1241
02-Jan-2020	5:18:38 PM	32.5696	21.8171	11.7473	24.1241
02-Jan-2020	5:18:38 PM	32.5687	21.8166	11.783	24.1241
02-Jan-2020	5:18:38 PM	32.5678	21.8157	11.7295	24.1241
02-Jan-2020	5:18:38 PM	32.5678	21.8158	11.7652	24.1241
02-Jan-2020	5:18:38 PM	32.5669	21.815	11.7295	24.1241
02-Jan-2020	5:18:38 PM	32.5674	21.8151	11.7116	24.1247
02-Jan-2020	5:18:38 PM	32.5669	21.815	11.7295	24.1241
02-Jan-2020	5:18:38 PM	32.5673	21.8155	11.7295	24.1235
02-Jan-2020	5:18:39 PM	32.5673	21.8153	11.6759	24.1235
02-Jan-2020	5:18:39 PM	32.5669	21.8151	11.6759	24.1229
02-Jan-2020	5:18:39 PM	32.5669	21.815	11.6581	24.1229
02-Jan-2020	5:18:39 PM	32.5669	21.8149	11.6224	24.1229
02-Jan-2020	5:18:39 PM	32.5669	21.815	11.6581	24.1229
02-Jan-2020	5:18:39 PM	32.5665	21.8143	11.6045	24.1235
02-Jan-2020	5:18:39 PM	32.5669	21.8149	11.6224	24.1229
02-Jan-2020	5:18:39 PM	32.5673	21.8154	11.6402	24.1223
02-Jan-2020	5:18:39 PM	32.5677	21.8159	11.6402	24.1217
02-Jan-2020	5:18:40 PM	32.5677	21.8159	11.6402	24.1217
02-Jan-2020	5:18:40 PM	32.5673	21.8156	11.6759	24.1223
02-Jan-2020	5:18:40 PM	32.5686	21.8167	11.6581	24.1217
02-Jan-2020	5:18:40 PM	32.5686	21.8167	11.6581	24.1217
02-Jan-2020	5:18:40 PM	32.5682	21.8165	11.6581	24.1211
02-Jan-2020	5:18:40 PM	32.565	21.8138	11.6938	24.1229
02-Jan-2020	5:18:40 PM	32.5618	21.8115	11.6938	24.1223
02-Jan-2020	5:18:40 PM	32.56	21.8102	11.7116	24.1223
02-Jan-2020	5:18:41 PM	32.5614	21.8113	11.6759	24.1217
02-Jan-2020	5:18:41 PM	32.5623	21.8118	11.6402	24.1217
02-Jan-2020	5:18:41 PM	32.5646	21.8132	11.5867	24.1223
02-Jan-2020	5:18:41 PM	32.5651	21.8134	11.6045	24.1229
02-Jan-2020	5:18:41 PM	32.5674	21.8148	11.4796	24.1223
02-Jan-2020	5:18:41 PM	32.5678	21.8156	11.551	24.1217
02-Jan-2020	5:18:41 PM	32.5674	21.8146	11.4439	24.1223
02-Jan-2020	5:18:41 PM	32.5674	21.8148	11.4796	24.1223
02-Jan-2020	5:18:41 PM	32.5669	21.8141	11.4439	24.1229
02-Jan-2020	5:18:42 PM	32.5669	21.8141	11.4439	24.1229
02-Jan-2020	5:18:42 PM	32.5669	21.8143	11.4796	24.1229
02-Jan-2020	5:18:42 PM	32.5674	21.8147	11.4618	24.1223
02-Jan-2020	5:18:42 PM	32.5674	21.8145	11.4261	24.1223
02-Jan-2020	5:18:42 PM	32.5669	21.8141	11.4439	24.1229
02-Jan-2020	5:18:42 PM	32.5674	21.8145	11.4082	24.1223
02-Jan-2020	5:18:42 PM	32.567	21.8138	11.3547	24.1229
02-Jan-2020	5:18:42 PM	32.5674	21.8142	11.3368	24.1223
02-Jan-2020	5:18:42 PM	32.5683	21.815	11.3725	24.1223
02-Jan-2020	5:18:43 PM	32.5692	21.8156	11.3547	24.1223
02-Jan-2020	5:18:43 PM	32.5687	21.8152	11.3011	24.1217
02-Jan-2020	5:18:43 PM	32.5674	21.8137	11.2297	24.1223
02-Jan-2020	5:18:43 PM	32.5674	21.8139	11.2654	24.1223
02-Jan-2020	5:18:43 PM	32.5674	21.8135	11.1762	24.1223
02-Jan-2020	5:18:43 PM	32.5675	21.8133	11.1226	24.1223
02-Jan-2020	5:18:43 PM	32.5675	21.8134	11.1583	24.1223
02-Jan-2020	5:18:43 PM	32.5679	21.814	11.1762	24.1217
02-Jan-2020	5:18:43 PM	32.5684	21.8139	11.1048	24.1223
02-Jan-2020	5:18:44 PM	32.5688	21.8145	11.1226	24.1217
02-Jan-2020	5:18:44 PM	32.5675	21.8131	11.0691	24.1223
02-Jan-2020	5:18:44 PM	32.5675	21.813	11.0512	24.1223
02-Jan-2020	5:18:44 PM	32.5675	21.8129	11.0334	24.1223
02-Jan-2020	5:18:44 PM	32.5675	21.8129	11.0155	24.1223
02-Jan-2020	5:18:44 PM	32.5675	21.8129	11.0155	24.1223
02-Jan-2020	5:18:44 PM	32.5675	21.813	11.0512	24.1223
02-Jan-2020	5:18:44 PM	32.5684	21.8137	10.9798	24.1211
02-Jan-2020	5:18:45 PM	32.567	21.8125	10.962	24.1217
02-Jan-2020	5:18:45 PM	32.5675	21.8131	10.9977	24.1211
02-Jan-2020	5:18:45 PM	32.567	21.8128	11.0512	24.1217
02-Jan-2020	5:18:45 PM	32.5675	21.8128	10.9977	24.1223
02-Jan-2020	5:18:45 PM	32.5684	21.8135	10.9977	24.1223
02-Jan-2020	5:18:45 PM	32.5688	21.8139	10.9798	24.1217
02-Jan-2020	5:18:45 PM	32.5675	21.8127	10.9798	24.1223
02-Jan-2020	5:18:45 PM	32.5684	21.8134	10.9798	24.1223
02-Jan-2020	5:18:45 PM	32.5698	21.8142	10.8906	24.1217
02-Jan-2020	5:18:46 PM	32.5684	21.8133	10.9441	24.1223
02-Jan-2020	5:18:46 PM	32.5702	21.8149	10.9441	24.1211
02-Jan-2020	5:18:46 PM	32.5684	21.8133	10.9441	24.1223
02-Jan-2020	5:18:46 PM	32.5671	21.812	10.9263	24.1229
02-Jan-2020	5:18:46 PM	32.5671	21.8119	10.8906	24.1229
02-Jan-2020	5:18:46 PM	32.5671	21.812	10.9263	24.1229
02-Jan-2020	5:18:46 PM	32.5666	21.8117	10.8906	24.1223
02-Jan-2020	5:18:46 PM	32.5684	21.8132	10.9263	24.1223
02-Jan-2020	5:18:47 PM	32.5675	21.8124	10.8906	24.1223
02-Jan-2020	5:18:47 PM	32.5671	21.812	10.9263	24.1229
02-Jan-2020	5:18:47 PM	32.5666	21.8116	10.8727	24.1223
02-Jan-2020	5:18:47 PM	32.5671	21.8122	10.8906	24.1217
02-Jan-2020	5:18:47 PM	32.5662	21.8112	10.9084	24.1229
02-Jan-2020	5:18:47 PM	32.5662	21.8113	10.9263	24.1229
02-Jan-2020	5:18:47 PM	32.568	21.813	10.9263	24.1217
02-Jan-2020	5:18:47 PM	32.5675	21.8127	10.9798	24.1223
02-Jan-2020	5:18:47 PM	32.5684	21.8134	10.9798	24.1223
02-Jan-2020	5:18:48 PM	32.5684	21.8132	10.9263	24.1223
02-Jan-2020	5:18:48 PM	32.5675	21.8125	10.9263	24.1223
02-Jan-2020	5:18:48 PM	32.568	21.8128	10.962	24.1229
02-Jan-2020	5:18:48 PM	32.5675	21.8124	10.8906	24.1223
02-Jan-2020	5:18:48 PM	32.5675	21.8124	10.9084	24.1223
02-Jan-2020	5:18:48 PM	32.5662	21.8112	10.9084	24.1229
02-Jan-2020	5:18:48 PM	32.5676	21.8121	10.8192	24.1223
02-Jan-2020	5:18:48 PM	32.5667	21.8112	10.7835	24.1223
02-Jan-2020	5:18:48 PM	32.5653	21.8101	10.7299	24.1217
02-Jan-2020	5:18:49 PM	32.5649	21.8096	10.7299	24.1223
02-Jan-2020	5:18:49 PM	32.5622	21.8074	10.6942	24.1223
02-Jan-2020	5:18:49 PM	32.5635	21.8084	10.6407	24.1217
02-Jan-2020	5:18:49 PM	32.5644	21.809	10.6228	24.1217
02-Jan-2020	5:18:49 PM	32.5658	21.8102	10.6228	24.1211
02-Jan-2020	5:18:49 PM	32.5663	21.81	10.5336	24.1217
02-Jan-2020	5:18:49 PM	32.5667	21.8101	10.5158	24.1223
02-Jan-2020	5:18:49 PM	32.5672	21.8107	10.5336	24.1217
02-Jan-2020	5:18:49 PM	32.5672	21.8106	10.4979	24.1217
02-Jan-2020	5:18:50 PM	32.5672	21.8102	10.4087	24.1217
02-Jan-2020	5:18:50 PM	32.5672	21.8097	10.3016	24.1217
02-Jan-2020	5:18:50 PM	32.5673	21.8095	10.248	24.1217
02-Jan-2020	5:18:50 PM	32.5686	21.8109	10.3016	24.1211
02-Jan-2020	5:18:50 PM	32.5682	21.8104	10.2837	24.1217
02-Jan-2020	5:18:50 PM	32.5681	21.8104	10.3016	24.1217
02-Jan-2020	5:18:50 PM	32.5681	21.8104	10.3016	24.1217
02-Jan-2020	5:18:50 PM	32.5682	21.8103	10.2659	24.1217
02-Jan-2020	5:18:51 PM	32.5668	21.8092	10.2837	24.1223
02-Jan-2020	5:18:51 PM	32.5668	21.8093	10.3194	24.1223
02-Jan-2020	5:18:51 PM	32.5668	21.8093	10.3194	24.1223
02-Jan-2020	5:18:51 PM	32.5672	21.8097	10.3016	24.1217
02-Jan-2020	5:18:51 PM	32.5672	21.8097	10.3016	24.1217
02-Jan-2020	5:18:51 PM	32.5682	21.81	10.1945	24.1217
02-Jan-2020	5:18:51 PM	32.5682	21.8101	10.2123	24.1217
02-Jan-2020	5:18:51 PM	32.5682	21.8099	10.1766	24.1217
02-Jan-2020	5:18:51 PM	32.5691	21.8106	10.1052	24.1205
02-Jan-2020	5:18:52 PM	32.5686	21.8101	10.1052	24.1211
02-Jan-2020	5:18:52 PM	32.5687	21.8099	10.0517	24.1211
02-Jan-2020	5:18:52 PM	32.5691	21.8105	10.0695	24.1205
02-Jan-2020	5:18:52 PM	32.57	21.811	10.0338	24.1205
02-Jan-2020	5:18:52 PM	32.5687	21.8096	9.9803	24.1211
02-Jan-2020	5:18:52 PM	32.5696	21.8101	9.9267	24.1211
02-Jan-2020	5:18:52 PM	32.5692	21.8095	9.9089	24.1217
02-Jan-2020	5:18:52 PM	32.5687	21.8095	9.9446	24.1211
02-Jan-2020	5:18:53 PM	32.5683	21.8088	9.9089	24.1217
02-Jan-2020	5:18:53 PM	32.5678	21.8084	9.8553	24.1211
02-Jan-2020	5:18:53 PM	32.5665	21.8073	9.8732	24.1217
02-Jan-2020	5:18:53 PM	32.5674	21.8081	9.891	24.1217
02-Jan-2020	5:18:53 PM	32.5674	21.8079	9.8553	24.1217
02-Jan-2020	5:18:53 PM	32.5674	21.808	9.8732	24.1217
02-Jan-2020	5:18:53 PM	32.5683	21.8085	9.8196	24.1217
02-Jan-2020	5:18:53 PM	32.5674	21.8078	9.8196	24.1217
02-Jan-2020	5:18:53 PM	32.5674	21.8079	9.8553	24.1217
02-Jan-2020	5:18:54 PM	32.5678	21.8083	9.8375	24.1211
02-Jan-2020	5:18:54 PM	32.5678	21.8084	9.8553	24.1211
02-Jan-2020	5:18:54 PM	32.5674	21.8081	9.891	24.1217
02-Jan-2020	5:18:54 PM	32.5678	21.8082	9.8018	24.1211
02-Jan-2020	5:18:54 PM	32.5678	21.8083	9.8196	24.1211
02-Jan-2020	5:18:54 PM	32.5678	21.8081	9.7839	24.1211
02-Jan-2020	5:18:54 PM	32.5665	21.8071	9.7482	24.1205
02-Jan-2020	5:18:54 PM	32.5651	21.8058	9.7304	24.1211
02-Jan-2020	5:18:54 PM	32.566	21.8063	9.6768	24.1211
02-Jan-2020	5:18:55 PM	32.5665	21.8061	9.5876	24.1217
02-Jan-2020	5:18:55 PM	32.567	21.8064	9.534	24.1211
02-Jan-2020	5:18:55 PM	32.5657	21.8053	9.5519	24.1217
02-Jan-2020	5:18:55 PM	32.5666	21.8057	9.4805	24.1217
02-Jan-2020	5:18:55 PM	32.5662	21.805	9.4269	24.1223
02-Jan-2020	5:18:55 PM	32.5662	21.8048	9.3912	24.1223
02-Jan-2020	5:18:55 PM	32.5653	21.8037	9.2842	24.1223
02-Jan-2020	5:18:55 PM	32.5653	21.8038	9.302	24.1223
02-Jan-2020	5:18:55 PM	32.5653	21.8034	9.2128	24.1223
02-Jan-2020	5:18:56 PM	32.5649	21.8026	9.1414	24.1229
02-Jan-2020	5:18:56 PM	32.564	21.802	9.1592	24.1229
02-Jan-2020	5:18:56 PM	32.5627	21.8004	9.0521	24.1235
02-Jan-2020	5:18:56 PM	32.56	21.7977	8.9807	24.1247
02-Jan-2020	5:18:56 PM	32.5592	21.7963	8.9629	24.1271
02-Jan-2020	5:18:56 PM	32.5593	21.796	8.8915	24.1271
02-Jan-2020	5:18:56 PM	32.5593	21.7957	8.8736	24.1282
02-Jan-2020	5:18:56 PM	32.5572	21.7929	8.8201	24.1312
02-Jan-2020	5:18:57 PM	32.5572	21.7923	8.7487	24.1324
02-Jan-2020	5:18:57 PM	32.5568	21.7918	8.7487	24.133
02-Jan-2020	5:18:57 PM	32.5573	21.7919	8.7308	24.1336
02-Jan-2020	5:18:57 PM	32.556	21.7907	8.713	24.1341
02-Jan-2020	5:18:57 PM	32.5542	21.7889	8.6951	24.1353
02-Jan-2020	5:18:57 PM	32.5524	21.7874	8.6594	24.1353
02-Jan-2020	5:18:57 PM	32.5524	21.7873	8.6237	24.1353
02-Jan-2020	5:18:57 PM	32.5524	21.7874	8.6594	24.1353
02-Jan-2020	5:18:57 PM	32.5533	21.788	8.6237	24.1353
02-Jan-2020	5:18:58 PM	32.5533	21.7879	8.6059	24.1353
02-Jan-2020	5:18:58 PM	32.5529	21.7873	8.588	24.1359
02-Jan-2020	5:18:58 PM	32.5534	21.7873	8.5345	24.1365
02-Jan-2020	5:18:58 PM	32.5534	21.7872	8.5166	24.1365
02-Jan-2020	5:18:58 PM	32.5535	21.7867	8.4631	24.1377
02-Jan-2020	5:18:58 PM	32.5526	21.7856	8.4452	24.1389
02-Jan-2020	5:18:58 PM	32.5517	21.7845	8.4274	24.1401
02-Jan-2020	5:18:58 PM	32.5495	21.7823	8.4095	24.1418
02-Jan-2020	5:18:58 PM	32.5482	21.781	8.4631	24.1436
02-Jan-2020	5:18:59 PM	32.547	21.779	8.3381	24.1454
02-Jan-2020	5:18:59 PM	32.5466	21.7786	8.356	24.146
02-Jan-2020	5:18:59 PM	32.5466	21.778	8.231	24.146
02-Jan-2020	5:18:59 PM	32.5466	21.778	8.231	24.146
02-Jan-2020	5:18:59 PM	32.5466	21.7781	8.2489	24.146
02-Jan-2020	5:18:59 PM	32.5475	21.7786	8.1953	24.146
02-Jan-2020	5:18:59 PM	32.5475	21.7783	8.1239	24.146
02-Jan-2020	5:18:59 PM	32.5471	21.7776	8.0882	24.1466
02-Jan-2020	5:19:00 PM	32.5462	21.7766	8.0882	24.1477
02-Jan-2020	5:19:00 PM	32.5468	21.7759	7.9454	24.1495
02-Jan-2020	5:19:00 PM	32.5486	21.7774	7.9633	24.1495
02-Jan-2020	5:19:00 PM	32.5496	21.7774	7.8919	24.1507
02-Jan-2020	5:19:00 PM	32.5454	21.7719	7.8383	24.1578
02-Jan-2020	5:19:00 PM	32.5411	21.7664	7.7848	24.1649
02-Jan-2020	5:19:00 PM	32.5369	21.7607	7.7669	24.1732
02-Jan-2020	5:19:00 PM	32.5362	21.7584	7.7491	24.1791
02-Jan-2020	5:19:00 PM	32.5386	21.7591	7.6955	24.182
02-Jan-2020	5:19:01 PM	32.5423	21.7611	7.5884	24.1832
02-Jan-2020	5:19:01 PM	32.546	21.7631	7.4813	24.1844
02-Jan-2020	5:19:01 PM	32.5469	21.7638	7.4992	24.1844
02-Jan-2020	5:19:01 PM	32.5461	21.7624	7.4635	24.1867
02-Jan-2020	5:19:01 PM	32.5423	21.7577	7.4099	24.1921
02-Jan-2020	5:19:01 PM	32.5371	21.7516	7.3921	24.1992
02-Jan-2020	5:19:01 PM	32.5328	21.7464	7.3385	24.2051
02-Jan-2020	5:19:01 PM	32.5277	21.7402	7.3028	24.2122
02-Jan-2020	5:19:01 PM	32.5221	21.7336	7.2671	24.2198
02-Jan-2020	5:19:02 PM	32.5209	21.7313	7.2314	24.224
02-Jan-2020	5:19:02 PM	32.521	21.7306	7.1243	24.2252
02-Jan-2020	5:19:02 PM	32.5205	21.7306	7.1065	24.2234
02-Jan-2020	5:19:02 PM	32.5214	21.7313	7.0172	24.2222
02-Jan-2020	5:19:02 PM	32.5214	21.7314	6.9637	24.221
02-Jan-2020	5:19:02 PM	32.5064	21.7202	6.9458	24.2204
02-Jan-2020	5:19:02 PM	32.4675	21.6905	6.9458	24.2216
02-Jan-2020	5:19:02 PM	32.417	21.6509	6.8744	24.2252
02-Jan-2020	5:19:02 PM	32.3913	21.631	6.803	24.2258
02-Jan-2020	5:19:03 PM	32.3781	21.6217	6.7495	24.2228
02-Jan-2020	5:19:03 PM	32.3837	21.634	6.7138	24.195
02-Jan-2020	5:19:03 PM	32.3878	21.6402	6.6424	24.1832
02-Jan-2020	5:19:03 PM	32.3907	21.6441	6.6602	24.1779
02-Jan-2020	5:19:03 PM	32.3907	21.6439	6.5531	24.1767
02-Jan-2020	5:19:03 PM	32.3862	21.6408	6.6245	24.1767
02-Jan-2020	5:19:03 PM	32.3799	21.6353	6.5174	24.1779
02-Jan-2020	5:19:03 PM	32.3776	21.6337	6.5174	24.1773
02-Jan-2020	5:19:04 PM	32.3763	21.6328	6.5174	24.1767
02-Jan-2020	5:19:04 PM	32.3793	21.6361	6.4639	24.1726
02-Jan-2020	5:19:04 PM	32.3852	21.6431	6.4103	24.1631
02-Jan-2020	5:19:04 PM	32.3887	21.6497	6.3925	24.1495
02-Jan-2020	5:19:04 PM	32.3944	21.6588	6.3746	24.133
02-Jan-2020	5:19:04 PM	32.4023	21.6697	6.2854	24.1146
02-Jan-2020	5:19:04 PM	32.4101	21.6808	6.2318	24.0963
02-Jan-2020	5:19:04 PM	32.4061	21.6809	6.2497	24.0857
02-Jan-2020	5:19:04 PM	32.3908	21.6712	6.1426	24.078
02-Jan-2020	5:19:05 PM	32.368	21.6547	6.1426	24.0756
02-Jan-2020	5:19:05 PM	32.3454	21.6369	6.0533	24.0768
02-Jan-2020	5:19:05 PM	32.3375	21.6357	6.0533	24.0603
02-Jan-2020	5:19:05 PM	32.333	21.6376	5.9819	24.0413
02-Jan-2020	5:19:05 PM	32.3045	21.6186	5.9462	24.0319
02-Jan-2020	5:19:05 PM	32.2446	21.5735	5.9105	24.0307
02-Jan-2020	5:19:05 PM	32.1928	21.5377	5.9105	24.0195
02-Jan-2020	5:19:05 PM	32.1506	21.5087	5.7856	24.0077
02-Jan-2020	5:19:06 PM	32.1161	21.483	5.8034	24.0065
02-Jan-2020	5:19:06 PM	32.0938	21.4662	5.7499	24.0059
02-Jan-2020	5:19:06 PM	32.0865	21.4637	5.7677	23.9958
02-Jan-2020	5:19:06 PM	32.0859	21.4668	5.7142	23.9828
02-Jan-2020	5:19:06 PM	32.0895	21.4721	5.6428	23.9728
02-Jan-2020	5:19:06 PM	32.0942	21.4779	5.6428	23.9651
02-Jan-2020	5:19:06 PM	32.0998	21.4835	5.5357	23.9586
02-Jan-2020	5:19:06 PM	32.1067	21.4909	5.4821	23.9503
02-Jan-2020	5:19:06 PM	32.1144	21.4992	5.4821	23.942
02-Jan-2020	5:19:07 PM	32.1205	21.5058	5.4643	23.935
02-Jan-2020	5:19:07 PM	32.1257	21.511	5.3572	23.929
02-Jan-2020	5:19:07 PM	32.1347	21.521	5.3393	23.9178
02-Jan-2020	5:19:07 PM	32.1458	21.5336	5.2858	23.9024
02-Jan-2020	5:19:07 PM	32.1742	21.5674	5.2144	23.8593
02-Jan-2020	5:19:07 PM	32.177	21.5745	5.1787	23.8416
02-Jan-2020	5:19:07 PM	32.1631	21.5682	5.143	23.8268
02-Jan-2020	5:19:07 PM	32.1349	21.5491	5.0002	23.8167
02-Jan-2020	5:19:07 PM	32.1041	21.5283	5.0537	23.8091
02-Jan-2020	5:19:08 PM	32.0765	21.5087	5.018	23.8043
02-Jan-2020	5:19:08 PM	32.0541	21.4923	4.9645	23.8014
02-Jan-2020	5:19:08 PM	32.0366	21.4799	4.9109	23.7978
02-Jan-2020	5:19:08 PM	32.0204	21.4691	4.8752	23.7925
02-Jan-2020	5:19:08 PM	32.007	21.4605	4.8931	23.7872
02-Jan-2020	5:19:08 PM	31.9958	21.4531	4.8217	23.7825
02-Jan-2020	5:19:08 PM	31.9879	21.4482	4.786	23.7783
02-Jan-2020	5:19:08 PM	31.98	21.4428	4.786	23.7766
02-Jan-2020	5:19:08 PM	31.9754	21.4396	4.7146	23.7742
02-Jan-2020	5:19:09 PM	31.9726	21.4379	4.7324	23.773
02-Jan-2020	5:19:09 PM	31.9721	21.4378	4.661	23.7712
02-Jan-2020	5:19:09 PM	31.972	21.4377	4.5718	23.77
02-Jan-2020	5:19:09 PM	31.9701	21.4367	4.5896	23.7689
02-Jan-2020	5:19:09 PM	31.9541	21.4229	4.6075	23.7748
02-Jan-2020	5:19:09 PM	31.943	21.4124	4.4825	23.7801
02-Jan-2020	5:19:09 PM	31.9334	21.4029	4.4468	23.7872
02-Jan-2020	5:19:09 PM	31.9236	21.3917	4.3933	23.7996
02-Jan-2020	5:19:10 PM	31.9152	21.3812	4.3219	23.8126
02-Jan-2020	5:19:10 PM	31.908	21.3726	4.3397	23.8238
02-Jan-2020	5:19:10 PM	31.8903	21.3516	4.2505	23.8487
02-Jan-2020	5:19:10 PM	31.8669	21.3253	4.2862	23.8788
02-Jan-2020	5:19:10 PM	31.8631	21.3203	4.2148	23.8853
02-Jan-2020	5:19:10 PM	31.8551	21.311	4.2326	23.8965
02-Jan-2020	5:19:10 PM	31.8307	21.282	4.179	23.932
02-Jan-2020	5:19:10 PM	31.8067	21.254	4.1612	23.9657
02-Jan-2020	5:19:10 PM	31.7911	21.2354	4.1433	23.9887
02-Jan-2020	5:19:11 PM	31.7881	21.2325	4.1969	23.9917
02-Jan-2020	5:19:11 PM	31.7885	21.2331	4.1612	23.9899
02-Jan-2020	5:19:11 PM	31.7829	21.2271	4.1612	23.9964
02-Jan-2020	5:19:11 PM	31.7774	21.2207	4.0898	24.0029
02-Jan-2020	5:19:11 PM	31.7782	21.2217	4.0362	24.0006
02-Jan-2020	5:19:11 PM	31.7833	21.2274	3.9827	23.9935
02-Jan-2020	5:19:11 PM	31.7862	21.2308	3.8934	23.9882
02-Jan-2020	5:19:11 PM	31.7853	21.2299	3.8577	23.9882
02-Jan-2020	5:19:12 PM	31.7738	21.2173	3.7863	24.0006
02-Jan-2020	5:19:12 PM	31.7576	21.1994	3.7506	24.0195
02-Jan-2020	5:19:12 PM	31.7465	21.1873	3.6792	24.0313
02-Jan-2020	5:19:12 PM	31.7401	21.1803	3.6257	24.0378
02-Jan-2020	5:19:12 PM	31.7346	21.1742	3.6257	24.0443
02-Jan-2020	5:19:12 PM	31.7273	21.1661	3.5364	24.052
02-Jan-2020	5:19:12 PM	31.7226	21.1609	3.5007	24.0573
02-Jan-2020	5:19:12 PM	31.7188	21.1567	3.4115	24.0603
02-Jan-2020	5:19:12 PM	31.7158	21.1535	3.4115	24.0632
02-Jan-2020	5:19:13 PM	31.7124	21.1496	3.3401	24.0668
02-Jan-2020	5:19:13 PM	31.7086	21.1451	3.233	24.0709
02-Jan-2020	5:19:13 PM	31.7065	21.1425	3.2151	24.0739
02-Jan-2020	5:19:13 PM	31.7047	21.141	3.233	24.075
02-Jan-2020	5:19:13 PM	31.704	21.1395	3.1794	24.0774
02-Jan-2020	5:19:13 PM	31.7022	21.1376	3.1259	24.0786
02-Jan-2020	5:19:13 PM	31.7	21.1355	3.0723	24.0792
02-Jan-2020	5:19:13 PM	31.6952	21.1311	3.0188	24.0809
02-Jan-2020	5:19:13 PM	31.6916	21.1281	3.0188	24.0821
02-Jan-2020	5:19:14 PM	31.6903	21.1264	2.8938	24.0827
02-Jan-2020	5:19:14 PM	31.689	21.1252	2.8938	24.0833
02-Jan-2020	5:19:14 PM	31.6869	21.1229	2.8581	24.0851
02-Jan-2020	5:19:14 PM	31.6856	21.1214	2.7867	24.0857
02-Jan-2020	5:19:14 PM	31.6851	21.1209	2.7688	24.0863
02-Jan-2020	5:19:14 PM	31.6852	21.1205	2.6796	24.0863
02-Jan-2020	5:19:14 PM	31.6856	21.1211	2.6974	24.0857
02-Jan-2020	5:19:14 PM	31.6852	21.1204	2.6617	24.0863
02-Jan-2020	5:19:14 PM	31.6834	21.1185	2.6082	24.0874
02-Jan-2020	5:19:15 PM	31.6826	21.1176	2.5546	24.0874
02-Jan-2020	5:19:15 PM	31.6826	21.1176	2.5368	24.0874
02-Jan-2020	5:19:15 PM	31.6826	21.1175	2.5189	24.0874
02-Jan-2020	5:19:15 PM	31.6817	21.1166	2.5368	24.0886
02-Jan-2020	5:19:15 PM	31.6817	21.1165	2.5189	24.0886
02-Jan-2020	5:19:15 PM	31.6826	21.117	2.4654	24.0886
02-Jan-2020	5:19:15 PM	31.6818	21.1159	2.4297	24.0898
02-Jan-2020	5:19:15 PM	31.6813	21.1155	2.394	24.0892
02-Jan-2020	5:19:16 PM	31.6827	21.1165	2.3404	24.0886
02-Jan-2020	5:19:16 PM	31.6827	21.1165	2.3404	24.0886
02-Jan-2020	5:19:16 PM	31.6814	21.1153	2.3404	24.0892
02-Jan-2020	5:19:16 PM	31.6827	21.1163	2.3047	24.0886
02-Jan-2020	5:19:16 PM	31.6827	21.1162	2.2869	24.0886
02-Jan-2020	5:19:16 PM	31.6822	21.116	2.269	24.088
02-Jan-2020	5:19:16 PM	31.6822	21.1156	2.1798	24.088
02-Jan-2020	5:19:16 PM	31.6823	21.1154	2.1262	24.088
02-Jan-2020	5:19:16 PM	31.6819	21.1148	2.1084	24.0886
02-Jan-2020	5:19:17 PM	31.6814	21.1141	2.0548	24.0892
02-Jan-2020	5:19:17 PM	31.6819	21.1146	2.0548	24.0886
02-Jan-2020	5:19:17 PM	31.681	21.1139	2.037	24.0886
02-Jan-2020	5:19:17 PM	31.6806	21.1133	2.0191	24.0892
02-Jan-2020	5:19:17 PM	31.6797	21.1126	2.0191	24.0892
02-Jan-2020	5:19:17 PM	31.6788	21.1113	1.9298	24.0904
02-Jan-2020	5:19:17 PM	31.6792	21.1119	1.9655	24.0898
02-Jan-2020	5:19:17 PM	31.6797	21.112	1.8763	24.0892
02-Jan-2020	5:19:17 PM	31.6788	21.1114	1.8941	24.0892
02-Jan-2020	5:19:18 PM	31.6793	21.1114	1.8406	24.0898
02-Jan-2020	5:19:18 PM	31.6797	21.1119	1.8584	24.0892
02-Jan-2020	5:19:18 PM	31.6784	21.1103	1.7513	24.0898
02-Jan-2020	5:19:18 PM	31.6784	21.1103	1.7335	24.0898
02-Jan-2020	5:19:18 PM	31.6793	21.111	1.7513	24.0898
02-Jan-2020	5:19:18 PM	31.6793	21.1107	1.6799	24.0898
02-Jan-2020	5:19:18 PM	31.6802	21.1114	1.6799	24.0898
02-Jan-2020	5:19:18 PM	31.6802	21.1113	1.6621	24.0898
02-Jan-2020	5:19:19 PM	31.6807	21.1112	1.5014	24.0892
02-Jan-2020	5:19:19 PM	31.6807	21.1108	1.4122	24.0892
02-Jan-2020	5:19:19 PM	31.6808	21.1105	1.3408	24.0892
02-Jan-2020	5:19:19 PM	31.6817	21.111	1.2872	24.0892
02-Jan-2020	5:19:19 PM	31.6822	21.1109	1.2337	24.0898
02-Jan-2020	5:19:19 PM	31.6822	21.1108	1.1979	24.0898
02-Jan-2020	5:19:19 PM	31.6831	21.1112	1.1265	24.0898
02-Jan-2020	5:19:19 PM	31.6823	21.1101	1.1087	24.091
02-Jan-2020	5:19:19 PM	31.6836	21.1109	1.0194	24.0904
02-Jan-2020	5:19:20 PM	31.6823	21.1095	0.948	24.091
02-Jan-2020	5:19:20 PM	31.6819	21.109	0.948	24.0916
02-Jan-2020	5:19:20 PM	31.6832	21.1102	0.9659	24.091
02-Jan-2020	5:19:20 PM	31.6828	21.1096	0.9302	24.0916
02-Jan-2020	5:19:20 PM	31.6828	21.1097	0.948	24.0916
02-Jan-2020	5:19:20 PM	31.6824	21.1089	0.8945	24.0922
02-Jan-2020	5:19:20 PM	31.682	21.1084	0.8766	24.0928
02-Jan-2020	5:19:20 PM	31.682	21.1084	0.8766	24.0928
02-Jan-2020	5:19:20 PM	31.6824	21.1084	0.7695	24.0922
02-Jan-2020	5:19:21 PM	31.6825	21.1081	0.6981	24.0922
02-Jan-2020	5:19:21 PM	31.6825	21.108	0.6624	24.0922
02-Jan-2020	5:19:21 PM	31.6825	21.1082	0.716	24.0922
02-Jan-2020	5:19:21 PM	31.6825	21.108	0.6624	24.0922
02-Jan-2020	5:19:21 PM	31.6816	21.1074	0.6803	24.0922
02-Jan-2020	5:19:21 PM	31.6816	21.1074	0.6803	24.0922
02-Jan-2020	5:19:21 PM	31.682	21.1079	0.6981	24.0916
02-Jan-2020	5:19:21 PM	31.682	21.1077	0.6446	24.0916
02-Jan-2020	5:19:21 PM	31.682	21.1076	0.6089	24.0916
02-Jan-2020	5:19:22 PM	31.6829	21.1081	0.5732	24.0916
02-Jan-2020	5:19:22 PM	31.6829	21.108	0.5375	24.0916
02-Jan-2020	5:19:22 PM	31.6825	21.1072	0.466	24.0922
02-Jan-2020	5:19:22 PM	31.683	21.1074	0.4125	24.0916
02-Jan-2020	5:19:22 PM	31.6821	21.1068	0.4303	24.0916
02-Jan-2020	5:19:22 PM	31.6825	21.1073	0.4125	24.091
02-Jan-2020	5:19:22 PM	31.6828	21.108	0.3946	24.0892
02-Jan-2020	5:19:22 PM	31.6836	21.1092	0.3768	24.0869
02-Jan-2020	5:19:23 PM	31.6861	21.1121	0.3768	24.0833
02-Jan-2020	5:19:23 PM	31.6886	21.1153	0.3768	24.0786
02-Jan-2020	5:19:23 PM	31.688	21.1157	0.3589	24.0756
02-Jan-2020	5:19:23 PM	31.6861	21.1144	0.3054	24.0744
02-Jan-2020	5:19:23 PM	31.686	21.1148	0.3411	24.0733
02-Jan-2020	5:19:23 PM	31.6868	21.1158	0.2697	24.0709
02-Jan-2020	5:19:23 PM	31.6876	21.1173	0.3232	24.0685
02-Jan-2020	5:19:23 PM	31.6876	21.1171	0.2875	24.0685
02-Jan-2020	5:19:23 PM	31.6876	21.1171	0.2697	24.0685
02-Jan-2020	5:19:24 PM	31.6881	21.1175	0.3232	24.0691
02-Jan-2020	5:19:24 PM	31.2024	20.7496	0.2697	24.0715
02-Jan-2020	5:19:24 PM	21.6587	13.5564	0.2518	24.0733
02-Jan-2020	5:19:24 PM	15.7661	9.1292	0.3054	24.0733
02-Jan-2020	5:19:24 PM	11.1287	5.6494	0.3232	24.0727
02-Jan-2020	5:19:24 PM	7.987	3.2924	0.2697	24.0709
02-Jan-2020	5:19:24 PM	6.1146	1.8878	0.3054	24.0679
02-Jan-2020	5:19:24 PM	5.1645	1.175	0.2697	24.0644
02-Jan-2020	5:19:25 PM	4.5338	0.702	0.2518	24.0603
02-Jan-2020	5:19:25 PM	4.1693	0.4294	0.2875	24.0555
02-Jan-2020	5:19:25 PM	3.9064	0.2332	0.3054	24.0502
02-Jan-2020	5:19:25 PM	3.6513	0.0426	0.3232	24.0455
02-Jan-2020	5:19:25 PM	3.339	-0.191	0.3054	24.0402
02-Jan-2020	5:19:25 PM	3.0112	-0.4367	0.2518	24.0354
02-Jan-2020	5:19:25 PM	2.7542	-0.6287	0.3054	24.0307
02-Jan-2020	5:19:25 PM	2.7054	-0.664	0.2875	24.0242
02-Jan-2020	5:19:25 PM	2.6272	-0.7203	0.3232	24.0147
02-Jan-2020	5:19:26 PM	2.5205	-0.7983	0.3411	24.0059
02-Jan-2020	5:19:26 PM	2.4181	-0.8741	0.234	23.9988
02-Jan-2020	5:19:26 PM	2.3092	-0.9541	0.2875	23.9911
02-Jan-2020	5:19:26 PM	2.048	-1.1472	0.3054	23.9769
02-Jan-2020	5:19:26 PM	1.963	-1.2093	0.2875	23.9686
02-Jan-2020	5:19:26 PM	2.0598	-1.1342	0.234	23.9592
02-Jan-2020	5:19:26 PM	2.2535	-0.9856	0.2875	23.9497
02-Jan-2020	5:19:26 PM	2.2493	-0.9857	0.2875	23.9373
02-Jan-2020	5:19:26 PM	2.091	-1.1023	0.3232	23.9273
02-Jan-2020	5:19:27 PM	1.8977	-1.2462	0.2875	23.919
02-Jan-2020	5:19:27 PM	1.7263	-1.3729	0.2875	23.9089
02-Jan-2020	5:19:27 PM	1.7349	-1.3634	0.3054	23.8971
02-Jan-2020	5:19:27 PM	1.7048	-1.3818	0.3054	23.88
02-Jan-2020	5:19:27 PM	1.6244	-1.4385	0.2875	23.8634
02-Jan-2020	5:19:27 PM	1.5401	-1.4975	0.3232	23.8457
02-Jan-2020	5:19:27 PM	1.4514	-1.5601	0.3232	23.828
02-Jan-2020	5:19:27 PM	1.3775	-1.6135	0.2518	23.8173
02-Jan-2020	5:19:27 PM	1.3038	-1.6671	0.2697	23.8091
02-Jan-2020	5:19:28 PM	1.2304	-1.7205	0.2697	23.8008
02-Jan-2020	5:19:28 PM	1.1619	-1.7695	0.2697	23.7901
02-Jan-2020	5:19:28 PM	1.0983	-1.8157	0.3054	23.7831
02-Jan-2020	5:19:28 PM	1.0428	-1.8557	0.2518	23.7742
02-Jan-2020	5:19:28 PM	0.9679	-1.9073	0.3232	23.7553
02-Jan-2020	5:19:28 PM	0.9229	-1.9375	0.2697	23.7387
02-Jan-2020	5:19:28 PM	0.8852	-1.9613	0.3232	23.7204
02-Jan-2020	5:19:28 PM	0.8508	-1.9828	0.2875	23.7015
02-Jan-2020	5:19:29 PM	0.8197	-2.0021	0.2161	23.6832
02-Jan-2020	5:19:29 PM	0.792	-2.0189	0.2875	23.6672
02-Jan-2020	5:19:29 PM	0.7681	-2.0332	0.2518	23.6512
02-Jan-2020	5:19:29 PM	0.7469	-2.0454	0.2697	23.6359
02-Jan-2020	5:19:29 PM	0.7283	-2.0564	0.2518	23.6229
02-Jan-2020	5:19:29 PM	0.7077	-2.0689	0.2697	23.6105
02-Jan-2020	5:19:29 PM	0.6923	-2.0786	0.2518	23.6022
02-Jan-2020	5:19:29 PM	0.6781	-2.0877	0.2518	23.5957
02-Jan-2020	5:19:29 PM	0.664	-2.097	0.3232	23.591
02-Jan-2020	5:19:30 PM	0.6498	-2.1066	0.2697	23.5856
02-Jan-2020	5:19:30 PM	0.6364	-2.1152	0.2697	23.5791
02-Jan-2020	5:19:30 PM	0.6223	-2.1241	0.3054	23.5726
02-Jan-2020	5:19:30 PM	0.6082	-2.1328	0.2875	23.5644
02-Jan-2020	5:19:30 PM	0.591	-2.1437	0.2518	23.5549
02-Jan-2020	5:19:30 PM	0.5681	-2.1579	0.3054	23.5425
02-Jan-2020	5:19:30 PM	0.5553	-2.1659	0.2697	23.5354
02-Jan-2020	5:19:30 PM	0.5413	-2.1748	0.2697	23.5283
02-Jan-2020	5:19:30 PM	0.5286	-2.1831	0.2875	23.523
02-Jan-2020	5:19:31 PM	0.5165	-2.1913	0.2697	23.5188
02-Jan-2020	5:19:31 PM	0.5051	-2.1989	0.2875	23.5147
02-Jan-2020	5:19:31 PM	0.4943	-2.2062	0.2875	23.5112
02-Jan-2020	5:19:31 PM	0.4816	-2.2148	0.2518	23.5064
02-Jan-2020	5:19:31 PM	0.4709	-2.2218	0.2518	23.5017
02-Jan-2020	5:19:31 PM	0.4602	-2.2271	0.2875	23.4911
02-Jan-2020	5:19:31 PM	0.4496	-2.2312	0.3054	23.4751
02-Jan-2020	5:19:31 PM	0.4396	-2.2345	0.234	23.4562
02-Jan-2020	5:19:32 PM	0.4297	-2.2378	0.2875	23.4396
02-Jan-2020	5:19:32 PM	0.4209	-2.2417	0.2875	23.4284
02-Jan-2020	5:19:32 PM	0.4128	-2.2458	0.2875	23.4195
02-Jan-2020	5:19:32 PM	0.4047	-2.2496	0.2875	23.4101
02-Jan-2020	5:19:32 PM	0.3978	-2.253	0.3054	23.403
02-Jan-2020	5:19:32 PM	0.3916	-2.2564	0.2697	23.3965
02-Jan-2020	5:19:32 PM	0.3822	-2.2617	0.2518	23.3888
02-Jan-2020	5:19:32 PM	0.3772	-2.2646	0.2697	23.3853
02-Jan-2020	5:19:32 PM	0.3716	-2.2676	0.2518	23.3799
02-Jan-2020	5:19:33 PM	0.3666	-2.2697	0.2518	23.3729
02-Jan-2020	5:19:33 PM	0.3623	-2.2713	0.2697	23.3664
02-Jan-2020	5:19:33 PM	0.3567	-2.2736	0.2518	23.3581
02-Jan-2020	5:19:33 PM	0.3524	-2.2743	0.2875	23.348
02-Jan-2020	5:19:33 PM	0.348	-2.2756	0.2875	23.3398
02-Jan-2020	5:19:33 PM	0.3443	-2.277	0.2518	23.3333
02-Jan-2020	5:19:33 PM	0.3406	-2.2783	0.2697	23.3273
02-Jan-2020	5:19:33 PM	0.3369	-2.2801	0.2518	23.3226
02-Jan-2020	5:19:33 PM	0.3338	-2.2814	0.2875	23.3191
02-Jan-2020	5:19:34 PM	0.3313	-2.2827	0.2518	23.3161
02-Jan-2020	5:19:34 PM	0.3288	-2.2836	0.2518	23.312
02-Jan-2020	5:19:34 PM	0.3276	-2.2838	0.234	23.3084
02-Jan-2020	5:19:34 PM	0.3264	-2.2838	0.2518	23.3049
02-Jan-2020	5:19:34 PM	0.3264	-2.2825	0.2875	23.3002
02-Jan-2020	5:19:34 PM	0.3283	-2.28	0.2697	23.2954
02-Jan-2020	5:19:34 PM	0.3365	-2.2718	0.2875	23.2877
02-Jan-2020	5:19:34 PM	0.3453	-2.2639	0.2875	23.2824
02-Jan-2020	5:19:35 PM	0.3592	-2.2526	0.2697	23.2789
02-Jan-2020	5:19:35 PM	0.3806	-2.235	0.2875	23.2736
02-Jan-2020	5:19:35 PM	0.3964	-2.2222	0.3054	23.2706
02-Jan-2020	5:19:35 PM	0.4078	-2.2127	0.3054	23.2671
02-Jan-2020	5:19:35 PM	0.4142	-2.2075	0.2875	23.2653
02-Jan-2020	5:19:35 PM	0.418	-2.2042	0.2518	23.2629
02-Jan-2020	5:19:35 PM	0.4199	-2.2023	0.234	23.2606
02-Jan-2020	5:19:35 PM	0.4206	-2.2009	0.2697	23.2576
02-Jan-2020	5:19:35 PM	0.42	-2.2007	0.2518	23.2546
02-Jan-2020	5:19:36 PM	0.4181	-2.2007	0.2518	23.2487
02-Jan-2020	5:19:36 PM	0.4163	-2.2014	0.234	23.2452
02-Jan-2020	5:19:36 PM	0.4137	-2.2024	0.234	23.2416
02-Jan-2020	5:19:36 PM	0.4112	-2.2035	0.2518	23.2387
02-Jan-2020	5:19:36 PM	0.4075	-2.2057	0.2697	23.2363
02-Jan-2020	5:19:36 PM	0.4037	-2.2081	0.2518	23.234
02-Jan-2020	5:19:36 PM	0.3999	-2.2104	0.2518	23.2316
02-Jan-2020	5:19:36 PM	0.3955	-2.2132	0.2518	23.2292
02-Jan-2020	5:19:36 PM	0.386	-2.22	0.2161	23.2269
