# Supplementary material for: An exclusive in-situ dataset on physicochemical parameters in the gappy northern Bay of Bengal
Source: Data Brief. 2020 Jul 14;31:106024. doi: 10.1016/j.dib.2020.106024 (PMC7525139; doi:10.1016/j.dib.2020.106024)
Supplement: Supplementary file 1 [file mmc1.zip › DATA_files/RAW_CSV/Station 4.CSV]

>>> S E A + S U N T E C H N O L O G Y G m b H <<<
=============================================================
StandardDataAcquisition SDA (C)opyright by T. Finger 1999-2018
; IntD IntT SALIN SIGMA Press Temp Vbatt
; [ Date] [ Time] [ PSU] [kg/m3] [ dbar] [ �C] [ Volt]
;
19-Mar-2020	11:53:36 AM	0.0385	-3.2314	0.1626	26.1745	12.3
19-Mar-2020	11:53:38 AM	0.032	-3.2433	0.2161	26.2017	12.27
19-Mar-2020	11:53:43 AM	16.4608	9.0741	0.5196	26.1343	12.3
19-Mar-2020	11:53:44 AM	24.8021	15.3368	0.6624	26.0888	12.3
19-Mar-2020	11:53:44 AM	28.3276	17.9892	0.8231	26.0752	12.32
19-Mar-2020	11:53:44 AM	30.458	19.6044	1.073	26.0362	12.3
19-Mar-2020	11:53:45 AM	30.8028	19.8832	1.3051	25.9765	12.3
19-Mar-2020	11:53:45 AM	30.8486	19.9234	1.4657	25.9599	12.32
19-Mar-2020	11:53:45 AM	30.9167	19.9947	1.6442	25.8973	12.3
19-Mar-2020	11:53:45 AM	30.9524	20.0327	1.8406	25.8636	12.3
19-Mar-2020	11:53:45 AM	30.9675	20.0478	2.1084	25.8553	12.27
19-Mar-2020	11:53:46 AM	30.9778	20.0569	2.269	25.853	12.3
19-Mar-2020	11:53:46 AM	30.9962	20.0794	2.4297	25.8269	12.3
19-Mar-2020	11:53:48 AM	31.0354	20.1071	2.626	25.8358	12.3
19-Mar-2020	11:54:13 AM	31.0923	20.1517	2.8224	25.8329	12.3
19-Mar-2020	11:54:14 AM	31.1064	20.1758	3.0188	25.7915	12.33
19-Mar-2020	11:54:14 AM	31.1049	20.1739	3.2508	25.7974	12.32
19-Mar-2020	11:54:14 AM	31.1068	20.1797	3.4472	25.7856	12.3
19-Mar-2020	11:54:15 AM	31.1096	20.1812	3.6257	25.7903	12.32
19-Mar-2020	11:54:15 AM	31.0923	20.1548	3.8756	25.8376	12.33
19-Mar-2020	11:54:15 AM	31.1188	20.1937	4.1255	25.7791	12.33
19-Mar-2020	11:54:16 AM	31.1395	20.2228	4.3576	25.7383	12.33
19-Mar-2020	11:54:16 AM	31.141	20.2253	4.429	25.7347	12.3
19-Mar-2020	11:54:16 AM	31.152	20.2384	4.6789	25.7223	12.29
19-Mar-2020	11:54:17 AM	31.1545	20.2415	4.8752	25.7211	12.29
19-Mar-2020	11:54:17 AM	31.1533	20.2409	5.0716	25.7229	12.32
19-Mar-2020	11:54:17 AM	31.1792	20.2649	5.2501	25.7105	12.3
19-Mar-2020	11:54:17 AM	31.1876	20.2733	5.4643	25.707	12.3
19-Mar-2020	11:54:18 AM	31.1932	20.2789	5.6606	25.7052	12.32
19-Mar-2020	11:54:18 AM	31.2057	20.2897	5.857	25.7034	12.3
19-Mar-2020	11:54:18 AM	31.2222	20.3033	6.1247	25.7034	12.32
19-Mar-2020	11:54:18 AM	31.256	20.3285	6.2675	25.7064	12.27
19-Mar-2020	11:54:19 AM	31.2748	20.3432	6.446	25.707	12.3
19-Mar-2020	11:54:19 AM	31.2853	20.3514	6.6602	25.7093	12.29
19-Mar-2020	11:54:20 AM	31.3227	20.3791	6.9458	25.7146	12.32
19-Mar-2020	11:54:20 AM	31.3399	20.3918	7.0886	25.7176	12.27
19-Mar-2020	11:54:20 AM	31.3697	20.4139	7.2493	25.7211	12.3
19-Mar-2020	11:54:20 AM	31.3941	20.4312	7.4813	25.7276	12.3
19-Mar-2020	11:54:21 AM	31.4197	20.4492	7.6598	25.7347	12.32
19-Mar-2020	11:54:21 AM	31.455	20.4745	7.874	25.7418	12.33
19-Mar-2020	11:54:21 AM	31.5077	20.5111	8.1239	25.7554	12.3
19-Mar-2020	11:54:21 AM	31.5226	20.5222	8.2489	25.7578	12.29
19-Mar-2020	11:54:22 AM	31.5837	20.5642	8.4988	25.7743	12.29
19-Mar-2020	11:54:22 AM	31.6283	20.5987	8.6951	25.7743	12.29
19-Mar-2020	11:54:23 AM	31.6719	20.6326	8.8558	25.7732	12.3
19-Mar-2020	11:54:23 AM	31.7249	20.6726	9.0878	25.7761	12.3
19-Mar-2020	11:54:23 AM	31.7613	20.7028	9.3199	25.7702	12.27
19-Mar-2020	11:54:23 AM	31.7905	20.7289	9.4983	25.7596	12.33
19-Mar-2020	11:54:24 AM	31.8088	20.7471	9.7304	25.7483	12.29
19-Mar-2020	11:54:24 AM	31.8213	20.7612	9.891	25.7353	12.32
19-Mar-2020	11:54:24 AM	31.8333	20.7756	10.1052	25.7206	12.33
19-Mar-2020	11:54:24 AM	31.8473	20.7895	10.3194	25.7129	12.3
19-Mar-2020	11:54:25 AM	31.8619	20.803	10.4801	25.707	12.33
19-Mar-2020	11:54:25 AM	31.8723	20.8122	10.7299	25.7058	12.3
19-Mar-2020	11:54:25 AM	31.8792	20.8186	10.9084	25.7046	12.3
19-Mar-2020	11:54:26 AM	31.9017	20.8379	11.1226	25.6999	12.32
19-Mar-2020	11:54:26 AM	31.9288	20.8629	11.319	25.6875	12.32
19-Mar-2020	11:54:26 AM	31.9434	20.8765	11.4796	25.6815	12.3
19-Mar-2020	11:54:26 AM	31.9828	20.9107	11.7473	25.6703	12.3
19-Mar-2020	11:54:26 AM	31.9918	20.9189	11.9258	25.6685	12.3
19-Mar-2020	11:54:27 AM	32.0092	20.9403	12.1043	25.6437	12.32
19-Mar-2020	11:54:27 AM	32.0185	20.9533	12.3542	25.6278	12.29
19-Mar-2020	11:54:27 AM	32.0219	20.9571	12.4791	25.6254	12.32
19-Mar-2020	11:54:27 AM	32.0265	20.9627	12.6933	25.6213	12.3
19-Mar-2020	11:54:28 AM	32.0304	20.9701	12.9611	25.6106	12.3
19-Mar-2020	11:54:28 AM	32.0311	20.9722	13.086	25.6071	12.3
19-Mar-2020	11:54:28 AM	32.0343	20.977	13.2823	25.6023	12.3
19-Mar-2020	11:54:28 AM	32.0368	20.9809	13.6036	25.6	12.32
19-Mar-2020	11:54:29 AM	32.0394	20.9835	13.7464	25.6	12.3
19-Mar-2020	11:54:29 AM	32.0653	21.0037	13.9427	25.6006	12.29
19-Mar-2020	11:54:29 AM	32.0948	21.0287	14.0855	25.5935	12.32
19-Mar-2020	11:54:29 AM	32.127	21.0566	14.3354	25.5852	12.3
19-Mar-2020	11:54:30 AM	32.1448	21.0725	14.621	25.5811	12.32
19-Mar-2020	11:54:30 AM	32.1523	21.0782	14.6924	25.5817	12.3
19-Mar-2020	11:54:30 AM	32.1886	21.1146	14.8887	25.5551	12.3
19-Mar-2020	11:54:31 AM	32.2148	21.1428	15.085	25.5302	12.3
19-Mar-2020	11:54:31 AM	32.2272	21.1596	15.3349	25.509	12.3
19-Mar-2020	11:54:31 AM	32.2439	21.1764	15.5134	25.4977	12.32
19-Mar-2020	11:54:33 AM	32.2841	21.2167	15.7275	25.4682	12.3
19-Mar-2020	11:54:34 AM	32.3216	21.2602	15.8882	25.4203	12.32
19-Mar-2020	11:54:42 AM	32.3366	21.2757	16.1559	25.4102	12.3
19-Mar-2020	11:54:43 AM	32.3598	21.2952	16.3344	25.4061	12.32
19-Mar-2020	11:54:43 AM	32.3765	21.309	16.5307	25.4049	12.29
19-Mar-2020	11:54:44 AM	32.3807	21.311	16.7092	25.4114	12.32
19-Mar-2020	11:54:44 AM	32.3918	21.319	16.9234	25.4156	12.27
19-Mar-2020	11:54:45 AM	32.3975	21.3237	17.1197	25.4173	12.3
19-Mar-2020	11:54:46 AM	32.4082	21.3314	17.2982	25.4209	12.3
19-Mar-2020	11:54:47 AM	32.4161	21.3384	17.5302	25.4209	12.32
19-Mar-2020	11:54:47 AM	32.4224	21.3428	17.7087	25.4244	12.29
19-Mar-2020	11:54:48 AM	32.4407	21.3552	17.9942	25.4333	12.32
19-Mar-2020	11:54:48 AM	32.456	21.3645	18.1548	25.4428	12.3
19-Mar-2020	11:54:48 AM	32.4716	21.3753	18.3869	25.4493	12.3
19-Mar-2020	11:54:48 AM	32.4884	21.388	18.5475	25.4516	12.3
19-Mar-2020	11:54:49 AM	32.5002	21.3987	18.7795	25.4487	12.3
19-Mar-2020	11:54:49 AM	32.5088	21.4075	18.9758	25.4439	12.32
19-Mar-2020	11:54:49 AM	32.5204	21.4203	19.2078	25.4339	12.3
19-Mar-2020	11:54:49 AM	32.5549	21.4544	19.422	25.4102	12.3
19-Mar-2020	11:54:49 AM	32.5784	21.4796	19.5112	25.3872	12.3
19-Mar-2020	11:54:50 AM	32.6149	21.5353	19.779	25.2979	12.33
19-Mar-2020	11:54:50 AM	32.6435	21.5963	19.9396	25.1703	12.29
19-Mar-2020	11:54:51 AM	32.6762	21.6655	20.1716	25.0261	12.32
19-Mar-2020	11:54:51 AM	32.6803	21.6721	20.3144	25.0166	12.32
19-Mar-2020	11:54:51 AM	32.7092	21.7035	20.5821	24.9888	12.3
19-Mar-2020	11:54:51 AM	32.7192	21.7141	20.7605	24.9811	12.3
19-Mar-2020	11:54:52 AM	32.749	21.7467	20.939	24.9498	12.3
19-Mar-2020	11:54:56 AM	32.7688	21.7685	21.1175	24.9297	12.33
19-Mar-2020	11:55:28 AM	32.7403	21.7385	21.3673	24.9616	12.3
19-Mar-2020	11:55:28 AM	32.7531	21.7536	21.5458	24.9463	12.3
19-Mar-2020	11:55:29 AM	32.7661	21.772	21.76	24.9208	12.33
19-Mar-2020	11:55:29 AM	32.7708	21.778	21.9741	24.9155	12.32
19-Mar-2020	11:55:30 AM	32.7743	21.7814	22.1347	24.9155	12.32
19-Mar-2020	11:55:30 AM	32.777	21.7837	22.3667	24.9179	12.32
19-Mar-2020	11:55:30 AM	32.7826	21.7864	22.5274	24.925	12.3
19-Mar-2020	11:55:31 AM	32.818	21.8036	22.7594	24.9599	12.32
19-Mar-2020	11:55:31 AM	32.8451	21.8166	22.9557	24.9876	12.32
19-Mar-2020	11:55:36 AM	32.9155	21.8521	23.1698	25.0491	12.3
19-Mar-2020	11:55:37 AM	32.9375	21.8618	23.4554	25.0763	12.3
19-Mar-2020	11:55:37 AM	32.9599	21.8733	23.5803	25.0958	12.32
19-Mar-2020	11:55:37 AM	32.9757	21.8832	23.7409	25.1047	12.32
19-Mar-2020	11:55:38 AM	32.9982	21.9021	23.9551	25.1017	12.32
19-Mar-2020	11:55:38 AM	33.0188	21.9221	24.1335	25.0893	12.32
19-Mar-2020	11:55:39 AM	33.0617	21.9595	24.4191	25.0769	12.3
19-Mar-2020	11:55:41 AM	33.0776	21.9734	24.544	25.0722	12.33
19-Mar-2020	11:55:41 AM	33.0921	21.9872	24.7403	25.0657	12.3
19-Mar-2020	11:55:42 AM	33.1066	22.0017	24.9366	25.0568	12.33
19-Mar-2020	11:55:42 AM	33.1117	22.0083	25.1508	25.0509	12.3
19-Mar-2020	11:55:42 AM	33.1163	22.016	25.3471	25.0396	12.32
19-Mar-2020	11:55:43 AM	33.1198	22.0251	25.6505	25.0225	12.3
19-Mar-2020	11:55:43 AM	33.1222	22.0303	25.7754	25.0131	12.3
19-Mar-2020	11:55:43 AM	33.125	22.0367	25.9895	25.0018	12.29
19-Mar-2020	11:55:44 AM	33.1318	22.0465	26.2394	24.99	12.33
19-Mar-2020	11:55:44 AM	33.1388	22.0543	26.4178	24.9841	12.3
19-Mar-2020	11:55:44 AM	33.1612	22.0766	26.632	24.9693	12.3
19-Mar-2020	11:55:46 AM	33.1925	22.1065	26.8818	24.9522	12.27
19-Mar-2020	11:55:47 AM	33.1972	22.1123	26.9532	24.9457	12.3
19-Mar-2020	11:55:47 AM	33.2241	22.1508	27.1673	24.8883	12.33
19-Mar-2020	11:55:47 AM	33.2277	22.1589	27.3636	24.8736	12.33
19-Mar-2020	11:55:48 AM	33.2394	22.1738	27.667	24.8576	12.32
19-Mar-2020	11:55:48 AM	33.2506	22.1818	27.7562	24.8606	12.32
19-Mar-2020	11:55:48 AM	33.2836	22.2041	28.0418	24.873	12.3
19-Mar-2020	11:55:49 AM	33.2999	22.2129	28.2737	24.8883	12.3
19-Mar-2020	11:55:50 AM	33.3152	22.2244	28.363	24.8895	12.32
19-Mar-2020	11:55:50 AM	33.3214	22.2298	28.595	24.8907	12.33
19-Mar-2020	11:55:51 AM	33.3272	22.2345	28.8091	24.8925	12.29
19-Mar-2020	11:55:51 AM	33.3312	22.2379	29.0054	24.8942	12.32
19-Mar-2020	11:55:52 AM	33.3384	22.2436	29.2374	24.8966	12.32
19-Mar-2020	11:55:52 AM	33.3428	22.2472	29.3801	24.8978	12.32
19-Mar-2020	11:55:53 AM	33.3517	22.255	29.63	24.8978	12.29
19-Mar-2020	11:55:56 AM	33.3598	22.261	29.7906	24.9002	12.3
19-Mar-2020	11:55:56 AM	33.3724	22.27	29.9869	24.9049	12.29
19-Mar-2020	11:55:57 AM	33.4011	22.2903	30.1653	24.912	12.3
19-Mar-2020	11:55:57 AM	33.526	22.3887	30.4152	24.9019	12.3
19-Mar-2020	11:55:57 AM	33.5979	22.4503	30.5758	24.8801	12.27
19-Mar-2020	11:55:58 AM	33.6343	22.4845	30.8077	24.8611	12.32
19-Mar-2020	11:55:58 AM	33.6655	22.5134	31.0576	24.847	12.29
19-Mar-2020	11:55:58 AM	33.7016	22.5467	31.2539	24.8298	12.3
19-Mar-2020	11:55:59 AM	33.7279	22.5708	31.3788	24.8174	12.33
19-Mar-2020	11:56:00 AM	33.7305	22.5745	31.5929	24.815	12.3
19-Mar-2020	11:56:00 AM	33.7398	22.5852	31.7713	24.805	12.32
19-Mar-2020	11:56:00 AM	33.749	22.5976	32.0033	24.7902	12.29
19-Mar-2020	11:56:01 AM	33.7608	22.6129	32.1818	24.7719	12.3
19-Mar-2020	11:56:01 AM	33.7785	22.6352	32.3781	24.7447	12.27
19-Mar-2020	11:56:02 AM	33.7864	22.6445	32.6457	24.7376	12.27
19-Mar-2020	11:56:02 AM	33.7976	22.6551	32.8599	24.7335	12.33
19-Mar-2020	11:56:03 AM	33.8168	22.6723	33.0205	24.727	12.3
19-Mar-2020	11:56:03 AM	33.8194	22.6762	33.2346	24.7234	12.29
19-Mar-2020	11:56:04 AM	33.8267	22.6899	33.4309	24.6992	12.29
19-Mar-2020	11:56:05 AM	33.8563	22.7285	33.6093	24.6478	12.29
19-Mar-2020	11:56:05 AM	33.8601	22.7373	33.7878	24.6306	12.29
19-Mar-2020	11:56:06 AM	33.8723	22.757	34.0019	24.5987	12.29
19-Mar-2020	11:56:06 AM	33.888	22.784	34.2339	24.5514	12.32
19-Mar-2020	11:56:07 AM	33.899	22.801	34.3945	24.5248	12.32
19-Mar-2020	11:56:08 AM	33.9181	22.8242	34.5907	24.4982	12.3
19-Mar-2020	11:56:09 AM	33.9339	22.8502	34.8227	24.4545	12.32
19-Mar-2020	11:56:10 AM	33.9442	22.8738	35.0547	24.4048	12.32
19-Mar-2020	11:56:10 AM	33.9545	22.8981	35.1974	24.3517	12.3
19-Mar-2020	11:56:11 AM	33.9604	22.9401	35.4294	24.2287	12.32
19-Mar-2020	11:56:11 AM	33.9947	23.0234	35.6435	24.0384	12.32
19-Mar-2020	11:56:11 AM	34.0202	23.0696	35.822	23.9497	12.32
19-Mar-2020	11:56:12 AM	34.0382	23.0907	36.0182	23.9273	12.29
19-Mar-2020	11:56:12 AM	34.0986	23.1232	36.2324	23.9751	12.33
19-Mar-2020	11:56:12 AM	34.1602	23.162	36.4465	24.0047	12.3
19-Mar-2020	11:56:13 AM	34.2034	23.2048	36.6606	23.9734	12.3
19-Mar-2020	11:56:13 AM	34.2504	23.2665	36.8033	23.8871	12.32
19-Mar-2020	11:56:15 AM	34.2575	23.2793	36.9996	23.8646	12.32
19-Mar-2020	11:56:16 AM	34.2789	23.3016	37.2316	23.8475	12.29
19-Mar-2020	11:56:19 AM	34.2558	23.2888	37.4457	23.8345	12.32
19-Mar-2020	11:56:19 AM	34.2548	23.2906	37.6241	23.8286	12.27
19-Mar-2020	11:56:19 AM	34.2538	23.293	37.8026	23.8203	12.29
19-Mar-2020	11:56:19 AM	34.2573	23.2991	38.0167	23.812	12.3
19-Mar-2020	11:56:20 AM	34.2622	23.3062	38.213	23.8031	12.27
19-Mar-2020	11:56:29 AM	34.2662	23.3131	38.4092	23.7931	12.29
19-Mar-2020	11:56:30 AM	34.2629	23.3124	38.6412	23.7901	12.32
19-Mar-2020	11:56:30 AM	34.2624	23.313	38.8196	23.7896	12.3
19-Mar-2020	11:56:32 AM	34.2632	23.3153	39.0337	23.7872	12.27
19-Mar-2020	11:56:32 AM	34.2632	23.3167	39.23	23.7848	12.33
19-Mar-2020	11:56:34 AM	34.2645	23.319	39.4977	23.7842	12.32
19-Mar-2020	11:56:34 AM	34.2644	23.3196	39.6226	23.7842	12.33
19-Mar-2020	11:56:35 AM	34.2648	23.3213	39.8367	23.7825	12.33
19-Mar-2020	11:56:35 AM	34.2647	23.3224	40.0151	23.7813	12.3
19-Mar-2020	11:56:36 AM	34.266	23.3249	40.2649	23.7795	12.3
19-Mar-2020	11:56:36 AM	34.2655	23.3256	40.4612	23.7789	12.33
19-Mar-2020	11:56:37 AM	34.2654	23.3262	40.6217	23.7789	12.3
19-Mar-2020	11:56:37 AM	34.2663	23.3284	40.818	23.7766	12.3
19-Mar-2020	11:56:41 AM	34.268	23.3308	41.0678	23.7766	12.35
19-Mar-2020	11:56:42 AM	34.2675	23.331	41.2462	23.7771	12.33
19-Mar-2020	11:56:42 AM	34.2679	23.3324	41.4603	23.7766	12.3
19-Mar-2020	11:56:44 AM	34.2683	23.3332	41.6209	23.7771	12.3
19-Mar-2020	11:56:44 AM	34.2682	23.3343	41.8707	23.7771	12.32
19-Mar-2020	11:56:45 AM	34.2686	23.3354	42.0313	23.7766	12.32
19-Mar-2020	11:56:45 AM	34.2686	23.3367	42.2454	23.7754	12.32
19-Mar-2020	11:56:47 AM	34.268	23.3373	42.4595	23.7748	12.33
19-Mar-2020	11:56:48 AM	34.2689	23.3391	42.6379	23.7736	12.32
19-Mar-2020	11:56:48 AM	34.2707	23.3417	42.852	23.7724	12.32
19-Mar-2020	11:56:49 AM	34.2688	23.3411	43.0483	23.7724	12.32
19-Mar-2020	11:56:49 AM	34.2691	23.3429	43.2624	23.7706	12.35
19-Mar-2020	11:56:50 AM	34.27	23.3447	43.4587	23.7695	12.32
19-Mar-2020	11:56:50 AM	34.2699	23.3454	43.6371	23.7695	12.32
19-Mar-2020	11:56:50 AM	34.2694	23.3461	43.8333	23.7689	12.33
19-Mar-2020	11:56:51 AM	34.2702	23.3477	44.0653	23.7689	12.32
19-Mar-2020	11:56:51 AM	34.2711	23.3495	44.2616	23.7677	12.32
19-Mar-2020	11:56:51 AM	34.2706	23.3501	44.44	23.7671	12.29
19-Mar-2020	11:56:54 AM	34.27	23.3504	44.6541	23.7677	12.3
19-Mar-2020	11:56:55 AM	34.2709	23.3529	44.9217	23.7653	12.33
19-Mar-2020	11:56:55 AM	34.2713	23.354	45.0644	23.7647	12.3
19-Mar-2020	11:56:56 AM	34.2712	23.3547	45.2428	23.7647	12.32
19-Mar-2020	11:56:56 AM	34.2738	23.3602	45.4926	23.7565	12.33
19-Mar-2020	11:56:57 AM	34.2779	23.3661	45.7067	23.75	12.32
19-Mar-2020	11:56:58 AM	34.276	23.3661	45.8673	23.7476	12.32
19-Mar-2020	11:56:58 AM	34.2773	23.3684	46.0636	23.7458	12.32
19-Mar-2020	11:56:59 AM	34.2767	23.3695	46.2776	23.744	12.32
19-Mar-2020	11:57:03 AM	34.278	23.3719	46.4917	23.7423	12.32
19-Mar-2020	11:57:04 AM	34.2798	23.3746	46.6523	23.7399	12.27
19-Mar-2020	11:57:06 AM	34.2774	23.3739	46.8664	23.7393	12.27
19-Mar-2020	11:57:08 AM	34.281	23.3794	47.1162	23.7334	12.32
19-Mar-2020	11:57:09 AM	34.2823	23.3823	47.2589	23.7293	12.32
19-Mar-2020	11:57:10 AM	34.2822	23.3834	47.4552	23.7281	12.32
19-Mar-2020	11:57:11 AM	34.2822	23.3843	47.6693	23.7281	12.33
19-Mar-2020	11:57:12 AM	34.283	23.3869	47.8834	23.7245	12.32
19-Mar-2020	11:57:15 AM	34.2843	23.3885	48.0618	23.7251	12.32
19-Mar-2020	11:57:15 AM	34.2838	23.3892	48.2937	23.7245	12.3
19-Mar-2020	11:57:16 AM	34.2846	23.3911	48.4899	23.7234	12.33
19-Mar-2020	11:57:16 AM	34.2864	23.3936	48.6684	23.7222	12.3
19-Mar-2020	11:57:17 AM	34.2863	23.3944	48.8646	23.7222	12.3
