# Supplementary material for: An exclusive in-situ dataset on physicochemical parameters in the gappy northern Bay of Bengal
Source: Data Brief. 2020 Jul 14;31:106024. doi: 10.1016/j.dib.2020.106024 (PMC7525139; doi:10.1016/j.dib.2020.106024)
Supplement: Supplementary file 1 [file mmc1.zip › DATA_files/RAW_CSV/Station 5.CSV]

>>> S E A + S U N T E C H N O L O G Y G m b H <<<
=============================================================
StandardDataAcquisition SDA (C)opyright by T. Finger 1999-2018
; IntD IntT SALIN SIGMA Press Temp Vbatt
; [ Date] [ Time] [ PSU] [kg/m3] [ dbar] [ �C] [ Volt]
;
19-Mar-2020	6:07:39 PM	0.0312	-3.0336	0.1804	25.4043	12.29
19-Mar-2020	6:07:40 PM	0.0296	-3.0396	0.234	25.4238	12.32
19-Mar-2020	6:07:45 PM	30.1063	19.3127	0.4303	26.1154	12.29
19-Mar-2020	6:07:53 PM	31.0594	20.0309	0.6089	26.1148	12.32
19-Mar-2020	6:07:53 PM	31.0631	20.0356	0.9123	26.113	12.32
19-Mar-2020	6:07:53 PM	31.0648	20.0374	1.0373	26.113	12.32
19-Mar-2020	6:07:53 PM	31.0644	20.0374	1.2337	26.1148	12.33
19-Mar-2020	6:07:53 PM	31.0645	20.0375	1.5014	26.1183	12.3
19-Mar-2020	6:07:54 PM	31.066	20.0381	1.6621	26.1225	12.33
19-Mar-2020	6:07:54 PM	31.066	20.0391	1.912	26.1225	12.29
19-Mar-2020	6:07:54 PM	31.0673	20.0401	2.037	26.1242	12.29
19-Mar-2020	6:07:54 PM	31.0665	20.038	2.394	26.1343	12.29
19-Mar-2020	6:07:54 PM	31.0665	20.0383	2.4654	26.1343	12.3
19-Mar-2020	6:07:54 PM	31.0669	20.0391	2.626	26.1349	12.3
19-Mar-2020	6:07:55 PM	31.0682	20.0412	2.9474	26.1355	12.3
19-Mar-2020	6:07:55 PM	31.0686	20.042	3.0902	26.1361	12.32
19-Mar-2020	6:07:55 PM	31.0689	20.0431	3.233	26.1355	12.3
19-Mar-2020	6:07:55 PM	31.0693	20.0449	3.5543	26.1349	12.32
19-Mar-2020	6:07:55 PM	31.0692	20.0454	3.6792	26.1349	12.32
19-Mar-2020	6:07:55 PM	31.0696	20.0464	3.8934	26.1355	12.27
19-Mar-2020	6:07:56 PM	31.0692	20.0466	4.0362	26.1361	12.27
19-Mar-2020	6:07:56 PM	31.073	20.0506	4.2683	26.1355	12.29
19-Mar-2020	6:07:56 PM	31.0747	20.0529	4.5004	26.1355	12.3
19-Mar-2020	6:07:56 PM	31.0857	20.0631	4.7146	26.1319	12.3
19-Mar-2020	6:07:56 PM	31.0961	20.0738	4.8931	26.1254	12.3
19-Mar-2020	6:07:56 PM	31.107	20.0844	5.0359	26.1195	12.3
19-Mar-2020	6:07:57 PM	31.1279	20.1049	5.3036	26.1077	12.33
19-Mar-2020	6:07:57 PM	31.1477	20.1237	5.5714	26.0988	12.3
19-Mar-2020	6:07:57 PM	31.1607	20.1362	5.732	26.0923	12.3
19-Mar-2020	6:07:57 PM	31.1736	20.1494	5.8927	26.0835	12.27
19-Mar-2020	6:07:57 PM	31.1942	20.1691	6.0712	26.0722	12.32
19-Mar-2020	6:07:57 PM	31.2046	20.1799	6.2854	26.0657	12.29
19-Mar-2020	6:07:58 PM	31.2404	20.2159	6.5353	26.0397	12.3
19-Mar-2020	6:07:58 PM	31.257	20.2335	6.7852	26.0267	12.32
19-Mar-2020	6:07:58 PM	31.2699	20.2467	6.8923	26.0167	12.3
19-Mar-2020	6:07:58 PM	31.2907	20.2682	7.0708	26.0001	12.32
19-Mar-2020	6:07:58 PM	31.3239	20.3027	7.2493	25.9718	12.3
19-Mar-2020	6:07:58 PM	31.3451	20.3251	7.517	25.9546	12.29
19-Mar-2020	6:07:59 PM	31.3551	20.3358	7.6777	25.9463	12.3
19-Mar-2020	6:07:59 PM	31.3817	20.3639	7.9454	25.9239	12.32
19-Mar-2020	6:07:59 PM	31.4075	20.3909	8.1061	25.9014	12.29
19-Mar-2020	6:07:59 PM	31.4269	20.4118	8.2489	25.8831	12.29
19-Mar-2020	6:07:59 PM	31.4646	20.4527	8.5166	25.8459	12.32
19-Mar-2020	6:07:59 PM	31.5232	20.5099	8.7308	25.8063	12.33
19-Mar-2020	6:08:00 PM	31.5641	20.5477	8.9272	25.7862	12.32
19-Mar-2020	6:08:00 PM	31.6224	20.5995	9.1771	25.7637	12.33
19-Mar-2020	6:08:00 PM	31.6462	20.6194	9.3199	25.7596	12.3
19-Mar-2020	6:08:00 PM	31.6949	20.6586	9.6411	25.756	12.32
19-Mar-2020	6:08:00 PM	31.7164	20.6749	9.7304	25.7566	12.3
19-Mar-2020	6:08:00 PM	31.7333	20.6889	9.891	25.7548	12.3
19-Mar-2020	6:08:01 PM	31.7626	20.7174	10.0695	25.7365	12.3
19-Mar-2020	6:08:01 PM	31.786	20.743	10.3373	25.7141	12.3
19-Mar-2020	6:08:01 PM	31.7935	20.7519	10.5158	25.7058	12.33
19-Mar-2020	6:08:01 PM	31.8052	20.7649	10.7121	25.6951	12.33
19-Mar-2020	6:08:01 PM	31.8077	20.7684	10.9263	25.6928	12.3
19-Mar-2020	6:08:01 PM	31.8106	20.772	11.1405	25.691	12.33
19-Mar-2020	6:08:02 PM	31.8153	20.7767	11.2654	25.6892	12.3
19-Mar-2020	6:08:02 PM	31.8226	20.7839	11.5332	25.6875	12.32
19-Mar-2020	6:08:02 PM	31.8264	20.7878	11.7295	25.6869	12.3
19-Mar-2020	6:08:02 PM	31.8334	20.794	11.9437	25.6869	12.29
19-Mar-2020	6:08:02 PM	31.8407	20.8012	12.2114	25.6851	12.32
19-Mar-2020	6:08:02 PM	31.8442	20.8041	12.2828	25.6851	12.32
19-Mar-2020	6:08:03 PM	31.8494	20.8089	12.4791	25.6851	12.3
19-Mar-2020	6:08:03 PM	31.8672	20.8241	12.7826	25.6833	12.3
19-Mar-2020	6:08:03 PM	31.8769	20.8318	12.9611	25.6845	12.32
19-Mar-2020	6:08:03 PM	31.8885	20.8424	13.1574	25.6815	12.29
19-Mar-2020	6:08:04 PM	31.8957	20.8499	13.3537	25.6774	12.3
19-Mar-2020	6:08:04 PM	31.9039	20.8575	13.4787	25.6745	12.33
19-Mar-2020	6:08:04 PM	31.9134	20.866	13.6928	25.6733	12.3
19-Mar-2020	6:08:05 PM	31.9248	20.8788	14.0498	25.6644	12.32
19-Mar-2020	6:08:05 PM	31.9282	20.8823	14.1926	25.6632	12.29
19-Mar-2020	6:08:05 PM	31.935	20.8893	14.3711	25.6597	12.33
19-Mar-2020	6:08:05 PM	31.9445	20.8983	14.5496	25.6561	12.32
19-Mar-2020	6:08:06 PM	31.9543	20.9078	14.7459	25.652	12.33
19-Mar-2020	6:08:06 PM	31.9646	20.9178	14.9244	25.6473	12.3
19-Mar-2020	6:08:06 PM	31.9766	20.9293	15.085	25.6414	12.33
19-Mar-2020	6:08:06 PM	31.996	20.9474	15.3527	25.6337	12.3
19-Mar-2020	6:08:07 PM	32.0068	20.9568	15.4955	25.6319	12.3
19-Mar-2020	6:08:07 PM	32.0189	20.9679	15.7097	25.6283	12.3
19-Mar-2020	6:08:07 PM	32.0389	20.9818	15.906	25.6348	12.3
19-Mar-2020	6:08:08 PM	32.0709	21.0034	16.1559	25.6467	12.32
19-Mar-2020	6:08:08 PM	32.1144	21.0403	16.3701	25.636	12.29
19-Mar-2020	6:08:10 PM	32.1541	21.0831	16.495	25.5958	12.29
19-Mar-2020	6:08:12 PM	32.1957	21.1229	16.7449	25.5716	12.32
19-Mar-2020	6:08:13 PM	32.2442	21.1703	16.9591	25.5391	12.3
19-Mar-2020	6:08:15 PM	32.2727	21.2105	17.1197	25.48	12.29
19-Mar-2020	6:08:16 PM	32.2851	21.2233	17.2982	25.4711	12.32
19-Mar-2020	6:08:24 PM	32.3137	21.2426	17.5123	25.4818	12.3
19-Mar-2020	6:08:24 PM	32.3195	21.2468	17.78	25.4859	12.29
19-Mar-2020	6:08:24 PM	32.3214	21.2477	17.905	25.4894	12.29
19-Mar-2020	6:08:24 PM	32.3336	21.2544	18.1191	25.5007	12.29
19-Mar-2020	6:08:25 PM	32.3669	21.2786	18.369	25.5072	12.32
19-Mar-2020	6:08:25 PM	32.3776	21.2894	18.5296	25.5007	12.3
19-Mar-2020	6:08:25 PM	32.3928	21.3074	18.8152	25.4829	12.29
19-Mar-2020	6:08:25 PM	32.4042	21.3205	18.9758	25.4705	12.29
19-Mar-2020	6:08:26 PM	32.4121	21.3269	19.1543	25.4717	12.29
19-Mar-2020	6:08:26 PM	32.4205	21.3338	19.3328	25.4723	12.29
19-Mar-2020	6:08:26 PM	32.4266	21.3394	19.5648	25.4723	12.3
19-Mar-2020	6:08:26 PM	32.4362	21.3478	19.7433	25.4711	12.3
19-Mar-2020	6:08:27 PM	32.4535	21.3603	19.9931	25.4764	12.29
19-Mar-2020	6:08:27 PM	32.466	21.3692	20.118	25.48	12.3
19-Mar-2020	6:08:28 PM	32.482	21.3807	20.3322	25.4847	12.3
19-Mar-2020	6:08:28 PM	32.4903	21.3877	20.5285	25.4853	12.3
19-Mar-2020	6:08:28 PM	32.4956	21.3925	20.7248	25.4853	12.32
19-Mar-2020	6:08:28 PM	32.5025	21.3996	20.9212	25.4818	12.3
19-Mar-2020	6:08:29 PM	32.5092	21.4079	21.171	25.4747	12.29
19-Mar-2020	6:08:29 PM	32.5129	21.4136	21.3852	25.4682	12.29
19-Mar-2020	6:08:29 PM	32.5343	21.4365	21.5993	25.4493	12.32
19-Mar-2020	6:08:29 PM	32.5416	21.4438	21.7243	25.4451	12.29
19-Mar-2020	6:08:30 PM	32.5608	21.461	21.9384	25.4392	12.29
19-Mar-2020	6:08:30 PM	32.5747	21.474	22.1883	25.4345	12.3
19-Mar-2020	6:08:30 PM	32.597	21.4981	22.3846	25.4132	12.3
19-Mar-2020	6:08:31 PM	32.6191	21.5238	22.5631	25.386	12.3
19-Mar-2020	6:08:31 PM	32.6424	21.5518	22.7772	25.3547	12.29
19-Mar-2020	6:08:31 PM	32.6678	21.5825	22.9378	25.3192	12.32
19-Mar-2020	6:08:31 PM	32.6907	21.6059	23.1698	25.3021	12.32
19-Mar-2020	6:08:32 PM	32.7079	21.6201	23.3305	25.3003	12.33
19-Mar-2020	6:08:32 PM	32.7517	21.6587	23.5982	25.2861	12.32
19-Mar-2020	6:08:32 PM	32.7704	21.6777	23.8837	25.2737	12.3
19-Mar-2020	6:08:33 PM	32.7758	21.6851	24.0086	25.2648	12.33
19-Mar-2020	6:08:33 PM	32.7849	21.7	24.1335	25.24	12.3
19-Mar-2020	6:08:33 PM	32.7881	21.71	24.3477	25.2182	12.33
19-Mar-2020	6:08:34 PM	32.7885	21.7165	24.6332	25.2016	12.3
19-Mar-2020	6:08:34 PM	32.7868	21.7191	24.7582	25.1904	12.33
19-Mar-2020	6:08:34 PM	32.794	21.7419	25.0258	25.1372	12.33
19-Mar-2020	6:08:34 PM	32.8101	21.7722	25.1865	25.0793	12.3
19-Mar-2020	6:08:35 PM	32.8221	21.7863	25.4363	25.0662	12.33
19-Mar-2020	6:08:35 PM	32.8345	21.7966	25.5791	25.0651	12.33
19-Mar-2020	6:08:35 PM	32.8599	21.8161	25.7932	25.0668	12.29
19-Mar-2020	6:08:36 PM	32.9069	21.8496	25.9538	25.0757	12.32
19-Mar-2020	6:08:36 PM	32.9377	21.8725	26.1501	25.0798	12.29
19-Mar-2020	6:08:37 PM	32.9794	21.9065	26.4	25.0751	12.32
19-Mar-2020	6:08:37 PM	33.0064	21.9296	26.5784	25.0686	12.3
19-Mar-2020	6:08:37 PM	33.0371	21.9545	26.7926	25.0657	12.32
19-Mar-2020	6:08:38 PM	33.0612	21.9777	26.9889	25.0521	12.3
19-Mar-2020	6:08:40 PM	33.0812	22.0046	27.1852	25.016	12.3
19-Mar-2020	6:08:40 PM	33.1242	22.0471	27.3815	24.9853	12.3
19-Mar-2020	6:08:40 PM	33.2105	22.1189	27.5956	24.9664	12.32
19-Mar-2020	6:08:40 PM	33.2507	22.1498	27.8098	24.9675	12.32
19-Mar-2020	6:08:41 PM	33.2654	22.1616	28.0061	24.9681	12.29
19-Mar-2020	6:08:41 PM	33.2837	22.1766	28.2559	24.9675	12.3
19-Mar-2020	6:08:41 PM	33.2958	22.186	28.4344	24.9693	12.32
19-Mar-2020	6:08:41 PM	33.3069	22.1948	28.6485	24.9711	12.32
19-Mar-2020	6:08:42 PM	33.3172	22.2031	28.8091	24.9717	12.29
19-Mar-2020	6:08:42 PM	33.3391	22.2194	29.0411	24.9758	12.35
19-Mar-2020	6:08:42 PM	33.3656	22.2385	29.2195	24.9811	12.33
19-Mar-2020	6:08:42 PM	33.3951	22.2609	29.398	24.9835	12.29
19-Mar-2020	6:08:43 PM	33.4697	22.3205	29.63	24.9758	12.3
19-Mar-2020	6:08:43 PM	33.5201	22.3621	29.8263	24.9669	12.3
19-Mar-2020	6:08:43 PM	33.5562	22.3928	30.0226	24.9581	12.3
19-Mar-2020	6:08:43 PM	33.5789	22.4129	30.1653	24.9504	12.3
19-Mar-2020	6:08:44 PM	33.6203	22.4501	30.4152	24.9344	12.29
19-Mar-2020	6:08:44 PM	33.6616	22.4885	30.6293	24.9138	12.32
19-Mar-2020	6:08:44 PM	33.6785	22.5047	30.7721	24.9043	12.32
19-Mar-2020	6:08:45 PM	33.6935	22.521	31.0219	24.8913	12.3
19-Mar-2020	6:08:45 PM	33.7098	22.54	31.2717	24.873	12.29
19-Mar-2020	6:08:45 PM	33.7164	22.5485	31.3966	24.8629	12.3
19-Mar-2020	6:08:46 PM	33.7295	22.5666	31.6464	24.8393	12.32
19-Mar-2020	6:08:46 PM	33.7421	22.5852	31.807	24.8115	12.32
19-Mar-2020	6:08:46 PM	33.7677	22.6279	31.9855	24.7364	12.27
19-Mar-2020	6:08:47 PM	33.7854	22.6592	32.2353	24.6803	12.3
19-Mar-2020	6:08:47 PM	33.8071	22.6944	32.4673	24.6212	12.29
19-Mar-2020	6:08:47 PM	33.8226	22.7243	32.5922	24.5621	12.3
19-Mar-2020	6:08:48 PM	33.838	22.7574	32.8242	24.4935	12.33
19-Mar-2020	6:08:48 PM	33.863	22.8065	33.0205	24.3954	12.33
19-Mar-2020	6:08:48 PM	33.8707	22.824	33.1989	24.3587	12.32
19-Mar-2020	6:08:49 PM	33.8774	22.842	33.4309	24.3186	12.3
19-Mar-2020	6:08:49 PM	33.8852	22.8573	33.645	24.2902	12.27
19-Mar-2020	6:08:49 PM	33.8934	22.8719	33.8413	24.2648	12.3
19-Mar-2020	6:08:50 PM	33.9093	22.8959	34.0197	24.2269	12.32
19-Mar-2020	6:08:50 PM	33.9208	22.9135	34.2874	24.2009	12.3
19-Mar-2020	6:08:50 PM	33.9481	22.9446	34.4658	24.1684	12.29
19-Mar-2020	6:08:50 PM	33.9915	22.988	34.6621	24.1353	12.32
19-Mar-2020	6:08:51 PM	34.0363	23.0308	34.8049	24.1075	12.32
19-Mar-2020	6:08:51 PM	34.0878	23.0866	35.0725	24.0543	12.25
19-Mar-2020	6:08:51 PM	34.1087	23.1213	35.1974	23.9923	12.29
19-Mar-2020	6:08:52 PM	34.118	23.153	35.4294	23.9119	12.32
19-Mar-2020	6:08:52 PM	34.1108	23.1557	35.6435	23.8877	12.3
19-Mar-2020	6:08:52 PM	34.1008	23.1582	35.8576	23.8563	12.27
19-Mar-2020	6:08:53 PM	34.096	23.1606	36.0361	23.8386	12.32
19-Mar-2020	6:08:53 PM	34.0926	23.1612	36.2502	23.8309	12.32
19-Mar-2020	6:08:53 PM	34.0903	23.1607	36.4286	23.8292	12.29
19-Mar-2020	6:08:54 PM	34.0902	23.1619	36.6249	23.828	12.3
19-Mar-2020	6:08:54 PM	34.0919	23.1654	36.8212	23.8232	12.3
19-Mar-2020	6:08:54 PM	34.09	23.1648	37.0175	23.8232	12.33
19-Mar-2020	6:08:54 PM	34.0908	23.1668	37.3386	23.8232	12.33
19-Mar-2020	6:08:55 PM	34.0894	23.1654	37.4457	23.8262	12.32
19-Mar-2020	6:08:55 PM	34.0908	23.1673	37.6063	23.8256	12.29
19-Mar-2020	6:08:55 PM	34.0907	23.1679	37.8561	23.8268	12.29
19-Mar-2020	6:08:55 PM	34.0911	23.1693	38.0524	23.8262	12.33
19-Mar-2020	6:08:56 PM	34.091	23.1701	38.2665	23.8262	12.32
19-Mar-2020	6:08:56 PM	34.0919	23.1718	38.4271	23.825	12.3
19-Mar-2020	6:08:56 PM	34.0918	23.1726	38.6234	23.825	12.32
19-Mar-2020	6:08:57 PM	34.0908	23.1728	38.8375	23.825	12.3
19-Mar-2020	6:08:57 PM	34.0917	23.1743	39.0337	23.825	12.29
19-Mar-2020	6:08:57 PM	34.0911	23.1751	39.2835	23.8244	12.32
19-Mar-2020	6:08:58 PM	34.0906	23.1752	39.4263	23.825	12.33
19-Mar-2020	6:08:58 PM	34.0906	23.176	39.6226	23.825	12.3
19-Mar-2020	6:08:58 PM	34.0905	23.177	39.8545	23.825	12.32
19-Mar-2020	6:08:58 PM	34.0904	23.1777	40.0329	23.825	12.33
19-Mar-2020	6:08:59 PM	34.0899	23.1781	40.2649	23.8256	12.29
19-Mar-2020	6:08:59 PM	34.0908	23.1798	40.4969	23.8256	12.33
19-Mar-2020	6:08:59 PM	34.0921	23.1816	40.6574	23.825	12.29
19-Mar-2020	6:09:00 PM	34.0925	23.183	40.8715	23.8244	12.3
19-Mar-2020	6:09:00 PM	34.0924	23.1843	41.0321	23.8221	12.35
19-Mar-2020	6:09:00 PM	34.0905	23.184	41.2819	23.8221	12.32
19-Mar-2020	6:09:00 PM	34.0904	23.1849	41.496	23.8221	12.27
19-Mar-2020	6:09:01 PM	34.0903	23.1856	41.6745	23.8221	12.3
19-Mar-2020	6:09:01 PM	34.0889	23.1855	41.9421	23.8227	12.3
19-Mar-2020	6:09:01 PM	34.0898	23.1868	42.1027	23.8227	12.27
19-Mar-2020	6:09:01 PM	34.0902	23.188	42.2632	23.8221	12.3
19-Mar-2020	6:09:02 PM	34.0905	23.1894	42.4774	23.8215	12.32
19-Mar-2020	6:09:02 PM	34.0896	23.189	42.6379	23.8227	12.3
19-Mar-2020	6:09:02 PM	34.0904	23.1909	42.852	23.8215	12.32
19-Mar-2020	6:09:03 PM	34.0899	23.1912	43.0483	23.8221	12.3
19-Mar-2020	6:09:03 PM	34.0903	23.1922	43.2446	23.8227	12.33
19-Mar-2020	6:09:03 PM	34.0902	23.1931	43.4765	23.8227	12.3
19-Mar-2020	6:09:04 PM	34.092	23.1958	43.6371	23.8203	12.32
19-Mar-2020	6:09:36 PM	34.1039	23.2057	43.8333	23.8203	12.3
