# Supplementary material for: An exclusive in-situ dataset on physicochemical parameters in the gappy northern Bay of Bengal
Source: Data Brief. 2020 Jul 14;31:106024. doi: 10.1016/j.dib.2020.106024 (PMC7525139; doi:10.1016/j.dib.2020.106024)
Supplement: Supplementary file 1 [file mmc1.zip › DATA_files/RAW_CSV/Station 6.CSV]

>>> S E A + S U N T E C H N O L O G Y G m b H <<<
=============================================================
StandardDataAcquisition SDA (C)opyright by T. Finger 1999-2018
; IntD IntT SALIN SIGMA Press Temp Vbatt
; [ Date] [ Time] [ PSU] [kg/m3] [ dbar] [ �C] [ Volt]
;
21-Mar-2020	10:44:44 AM	0.0403	-4.1201	0.109	29.3308	12.3
21-Mar-2020	10:44:49 AM	28.7406	18.0047	0.2161	27.0238	12.29
21-Mar-2020	10:44:50 AM	30.7771	19.8176	0.4125	26.1148	12.29
21-Mar-2020	10:44:55 AM	30.8089	19.777	0.6089	26.327	12.29
21-Mar-2020	10:45:04 AM	30.1963	19.3086	0.8766	26.3554	12.3
21-Mar-2020	10:45:06 AM	30.3932	19.5218	1.1265	26.1473	12.29
21-Mar-2020	10:45:06 AM	30.4017	19.5633	1.3586	26.0362	12.29
21-Mar-2020	10:45:06 AM	30.3981	19.5636	1.5014	26.0285	12.29
21-Mar-2020	10:45:06 AM	30.3921	19.5594	1.6799	26.0297	12.27
21-Mar-2020	10:45:07 AM	30.3894	19.5618	1.8406	26.0179	12.29
21-Mar-2020	10:45:07 AM	30.3878	19.5626	2.0191	26.0137	12.29
21-Mar-2020	10:45:07 AM	30.3864	19.561	2.3047	26.0196	12.29
21-Mar-2020	10:45:08 AM	30.3881	19.5629	2.4475	26.0196	12.27
21-Mar-2020	10:45:08 AM	30.3878	19.5628	2.626	26.0214	12.29
21-Mar-2020	10:45:08 AM	30.3879	19.5652	2.9474	26.0184	12.29
21-Mar-2020	10:45:09 AM	30.3882	19.5666	3.1616	26.0179	12.3
21-Mar-2020	10:45:09 AM	30.389	19.5679	3.2508	26.0167	12.29
21-Mar-2020	10:45:09 AM	30.3868	19.5669	3.4293	26.0173	12.29
21-Mar-2020	10:45:09 AM	30.39	19.5788	3.7149	25.9901	12.29
21-Mar-2020	10:45:09 AM	30.3898	19.5819	3.9113	25.9824	12.29
21-Mar-2020	10:45:09 AM	30.3875	19.5832	4.0362	25.9741	12.29
21-Mar-2020	10:45:10 AM	30.3985	19.6061	4.2862	25.9298	12.29
21-Mar-2020	10:45:10 AM	30.4143	19.6346	4.4825	25.8784	12.29
21-Mar-2020	10:45:10 AM	30.421	19.645	4.6432	25.863	12.3
21-Mar-2020	10:45:10 AM	30.4339	19.6576	4.8574	25.8565	12.29
21-Mar-2020	10:45:10 AM	30.4502	19.6698	5.0537	25.8595	12.29
21-Mar-2020	10:45:10 AM	30.4567	19.6754	5.2679	25.86	12.29
21-Mar-2020	10:45:11 AM	30.4948	19.7053	5.5357	25.86	12.3
21-Mar-2020	10:45:11 AM	30.5339	19.7295	5.7856	25.8807	12.29
21-Mar-2020	10:45:11 AM	30.5569	19.7394	5.857	25.9061	12.29
21-Mar-2020	10:45:12 AM	30.5864	19.7682	6.0355	25.8866	12.29
21-Mar-2020	10:45:12 AM	30.6103	19.7927	6.2854	25.8689	12.29
21-Mar-2020	10:45:12 AM	30.6541	19.8307	6.4817	25.8553	12.29
21-Mar-2020	10:45:13 AM	30.6745	19.8466	6.7138	25.8571	12.29
21-Mar-2020	10:45:13 AM	30.6837	19.8538	6.9101	25.8589	12.27
21-Mar-2020	10:45:15 AM	30.7402	19.8951	7.0886	25.8654	12.3
21-Mar-2020	10:45:19 AM	30.7984	19.9396	7.3207	25.8665	12.29
21-Mar-2020	10:45:19 AM	30.8201	19.9569	7.4635	25.8654	12.29
21-Mar-2020	10:45:20 AM	30.9312	20.0443	7.7134	25.8565	12.3
21-Mar-2020	10:45:20 AM	30.9819	20.084	7.8562	25.8535	12.3
21-Mar-2020	10:45:21 AM	31.0354	20.1277	8.0704	25.8453	12.29
21-Mar-2020	10:45:21 AM	31.1243	20.1993	8.2846	25.8334	12.29
21-Mar-2020	10:45:22 AM	31.3397	20.3741	8.4809	25.795	12.3
21-Mar-2020	10:45:22 AM	31.3985	20.4251	8.6773	25.7755	12.29
21-Mar-2020	10:45:23 AM	31.4724	20.4959	8.8736	25.7288	12.29
21-Mar-2020	10:45:23 AM	31.5553	20.5789	9.0878	25.6644	12.29
21-Mar-2020	10:45:23 AM	31.618	20.6427	9.302	25.613	12.3
21-Mar-2020	10:45:23 AM	31.6843	20.7036	9.5162	25.5805	12.29
21-Mar-2020	10:45:24 AM	31.7155	20.7304	9.7125	25.5722	12.3
21-Mar-2020	10:45:24 AM	31.7336	20.7462	9.8732	25.5675	12.3
21-Mar-2020	10:45:24 AM	31.744	20.756	10.0874	25.5639	12.3
21-Mar-2020	10:45:24 AM	31.7592	20.7717	10.3194	25.5533	12.29
21-Mar-2020	10:45:25 AM	31.7905	20.8039	10.5515	25.5285	12.29
21-Mar-2020	10:45:25 AM	31.8413	20.8526	10.7478	25.4971	12.27
21-Mar-2020	10:45:25 AM	31.8789	20.8889	10.9263	25.4735	12.29
21-Mar-2020	10:45:25 AM	31.9578	20.9637	11.0869	25.425	12.3
21-Mar-2020	10:45:25 AM	32.0719	21.0766	11.2833	25.3393	12.29
21-Mar-2020	10:45:26 AM	32.235	21.2367	11.4975	25.2199	12.3
21-Mar-2020	10:45:26 AM	32.349	21.3516	11.7295	25.1271	12.3
21-Mar-2020	10:45:26 AM	32.4262	21.4252	11.8901	25.0787	12.29
21-Mar-2020	10:45:27 AM	32.4804	21.4749	12.1043	25.0527	12.29
21-Mar-2020	10:45:27 AM	32.568	21.5616	12.3364	24.9876	12.29
21-Mar-2020	10:45:28 AM	32.6228	21.6204	12.5684	24.9327	12.29
21-Mar-2020	10:45:28 AM	32.6721	21.6721	12.6933	24.8866	12.3
21-Mar-2020	10:45:28 AM	32.7339	21.7392	12.8718	24.821	12.29
21-Mar-2020	10:45:29 AM	32.8052	21.8094	13.1038	24.7695	12.29
21-Mar-2020	10:45:29 AM	32.8401	21.8366	13.2823	24.7695	12.29
21-Mar-2020	10:45:30 AM	32.9016	21.883	13.5679	24.7737	12.3
21-Mar-2020	10:45:30 AM	32.9343	21.9087	13.6928	24.7719	12.29
21-Mar-2020	10:45:30 AM	32.9619	21.9271	13.907	24.7831	12.29
21-Mar-2020	10:45:30 AM	32.9875	21.9412	14.0855	24.8032	12.29
21-Mar-2020	10:45:31 AM	33.0136	21.9551	14.3354	24.8263	12.3
21-Mar-2020	10:45:31 AM	33.0485	21.9826	14.6031	24.8263	12.29
21-Mar-2020	10:45:31 AM	33.0537	21.988	14.6924	24.8227	12.29
21-Mar-2020	10:45:31 AM	33.0611	21.9964	14.8887	24.8162	12.29
21-Mar-2020	10:45:31 AM	33.0737	22.0117	15.21	24.8015	12.29
21-Mar-2020	10:45:32 AM	33.1066	22.0448	15.4241	24.7772	12.3
21-Mar-2020	10:45:32 AM	33.1211	22.0593	15.5491	24.7672	12.29
21-Mar-2020	10:45:32 AM	33.1568	22.0952	15.7097	24.7394	12.29
21-Mar-2020	10:45:32 AM	33.1881	22.127	15.9953	24.7163	12.29
21-Mar-2020	10:45:32 AM	33.2008	22.1399	16.1381	24.7075	12.29
21-Mar-2020	10:45:33 AM	33.2355	22.1658	16.4415	24.7128	12.29
21-Mar-2020	10:45:33 AM	33.2955	22.2021	16.6378	24.7459	12.29
21-Mar-2020	10:45:33 AM	33.3261	22.2252	16.727	24.7471	12.29
21-Mar-2020	10:45:33 AM	33.3845	22.2699	16.9412	24.7483	12.3
21-Mar-2020	10:45:33 AM	33.4627	22.3076	17.1375	24.8221	12.29
21-Mar-2020	10:45:34 AM	33.5191	22.3377	17.3874	24.8671	12.3
21-Mar-2020	10:45:34 AM	33.5425	22.3536	17.548	24.8753	12.3
21-Mar-2020	10:45:34 AM	33.5609	22.3673	17.7087	24.8783	12.29
21-Mar-2020	10:45:34 AM	33.5886	22.3905	17.9942	24.8747	12.29
21-Mar-2020	10:45:34 AM	33.5939	22.3961	18.1191	24.8712	12.29
21-Mar-2020	10:45:35 AM	33.6044	22.4083	18.4404	24.8617	12.29
21-Mar-2020	10:45:35 AM	33.613	22.4147	18.5475	24.8635	12.29
21-Mar-2020	10:45:35 AM	33.6251	22.4231	18.726	24.8688	12.29
21-Mar-2020	10:45:35 AM	33.6446	22.4435	18.9937	24.8535	12.29
21-Mar-2020	10:45:35 AM	33.6636	22.4745	19.1365	24.8003	12.3
21-Mar-2020	10:45:36 AM	33.6753	22.4914	19.3149	24.776	12.29
21-Mar-2020	10:45:36 AM	33.725	22.5453	19.6362	24.7264	12.3
21-Mar-2020	10:45:36 AM	33.7555	22.5802	19.886	24.6903	12.29
21-Mar-2020	10:45:36 AM	33.7811	22.6131	19.9931	24.6466	12.3
21-Mar-2020	10:45:37 AM	33.8003	22.6418	20.2251	24.6029	12.3
21-Mar-2020	10:45:37 AM	33.8178	22.6687	20.3501	24.5591	12.29
21-Mar-2020	10:45:37 AM	33.8365	22.7	20.5999	24.5053	12.29
21-Mar-2020	10:45:37 AM	33.8596	22.7406	20.7962	24.4303	12.29
21-Mar-2020	10:45:39 AM	33.8586	22.7516	20.939	24.393	12.3
21-Mar-2020	10:45:40 AM	33.8837	22.7895	21.1175	24.3321	12.29
21-Mar-2020	10:45:40 AM	33.9012	22.8198	21.4209	24.279	12.29
21-Mar-2020	10:45:40 AM	33.9059	22.8294	21.635	24.2618	12.29
21-Mar-2020	10:45:40 AM	33.9062	22.8317	21.7421	24.2565	12.29
21-Mar-2020	10:45:41 AM	33.9066	22.8347	21.9206	24.25	12.29
21-Mar-2020	10:45:41 AM	33.9083	22.8381	22.1704	24.2464	12.3
21-Mar-2020	10:45:41 AM	33.9072	22.8391	22.4917	24.2453	12.29
21-Mar-2020	10:45:41 AM	33.909	22.8413	22.6166	24.2441	12.29
21-Mar-2020	10:45:41 AM	33.9071	22.8405	22.7594	24.2441	12.3
21-Mar-2020	10:45:42 AM	33.9066	22.841	23.0092	24.2447	12.29
21-Mar-2020	10:45:42 AM	33.9075	22.8428	23.2055	24.2435	12.29
21-Mar-2020	10:45:42 AM	33.9079	22.844	23.3661	24.2429	12.29
21-Mar-2020	10:45:42 AM	33.9096	22.8471	23.7052	24.2417	12.29
21-Mar-2020	10:45:43 AM	33.9086	22.8468	23.7945	24.2417	12.29
21-Mar-2020	10:45:43 AM	33.909	22.8477	23.9729	24.2423	12.3
21-Mar-2020	10:45:43 AM	33.9085	22.8484	24.1871	24.2417	12.3
21-Mar-2020	10:45:43 AM	33.908	22.849	24.3834	24.2411	12.3
21-Mar-2020	10:45:43 AM	33.9084	22.8503	24.5618	24.2405	12.29
21-Mar-2020	10:45:44 AM	33.9101	22.8533	24.7938	24.2382	12.29
21-Mar-2020	10:45:44 AM	33.9091	22.8538	25.008	24.237	12.29
21-Mar-2020	10:45:44 AM	33.9099	22.8558	25.24	24.2358	12.3
21-Mar-2020	10:45:44 AM	33.9108	22.8573	25.4363	24.2358	12.29
21-Mar-2020	10:45:45 AM	33.9116	22.8585	25.5612	24.2358	12.29
21-Mar-2020	10:45:45 AM	33.9125	22.86	25.7754	24.2358	12.29
21-Mar-2020	10:45:45 AM	33.9119	22.8608	26.0074	24.2352	12.29
21-Mar-2020	10:45:45 AM	33.9101	22.8601	26.168	24.2352	12.3
21-Mar-2020	10:45:46 AM	33.91	22.8608	26.3464	24.2352	12.29
21-Mar-2020	10:45:46 AM	33.9118	22.8631	26.5606	24.2352	12.29
21-Mar-2020	10:45:46 AM	33.9117	22.8642	26.7569	24.234	12.29
21-Mar-2020	10:45:46 AM	33.913	22.8666	27.0424	24.2334	12.29
21-Mar-2020	10:45:47 AM	33.9125	22.8667	27.203	24.234	12.29
21-Mar-2020	10:45:47 AM	33.9133	22.8684	27.435	24.234	12.29
21-Mar-2020	10:45:52 AM	33.9132	22.8692	27.6492	24.234	12.29
21-Mar-2020	10:45:52 AM	33.9136	22.8702	27.8455	24.2346	12.29
21-Mar-2020	10:45:53 AM	33.9223	22.8767	27.9525	24.2364	12.29
