# Supplementary material for: An exclusive in-situ dataset on physicochemical parameters in the gappy northern Bay of Bengal
Source: Data Brief. 2020 Jul 14;31:106024. doi: 10.1016/j.dib.2020.106024 (PMC7525139; doi:10.1016/j.dib.2020.106024)
Supplement: Supplementary file 1 [file mmc1.zip › DATA_files/RAW_CSV/Station 7.CSV]

>>> S E A + S U N T E C H N O L O G Y G m b H <<<
=============================================================
StandardDataAcquisition SDA (C)opyright by T. Finger 1999-2018
; IntD IntT SALIN SIGMA Press Temp Vbatt
; [ Date] [ Time] [ PSU] [kg/m3] [ dbar] [ �C] [ Volt]
;
09-Feb-2020	11:05:29 AM	0.0269	-2.366	0.3232	22.6937	12.32
09-Feb-2020	11:05:34 AM	0.0227	-2.3643	0.4125	22.6742	12.33
09-Feb-2020	11:06:35 AM	28.891	19.5382	0.6089	22.176	12.29
09-Feb-2020	11:06:36 AM	28.9617	19.5928	0.8231	22.1754	12.32
09-Feb-2020	11:06:37 AM	29.0043	19.6271	1.0908	22.1724	12.29
09-Feb-2020	11:06:37 AM	29.0145	19.6364	1.2158	22.1683	12.32
09-Feb-2020	11:06:38 AM	29.0095	19.6346	1.5014	22.1659	12.29
09-Feb-2020	11:06:38 AM	29.007	19.6335	1.6442	22.1653	12.3
09-Feb-2020	11:06:39 AM	29.0063	19.6333	1.8584	22.1677	12.33
09-Feb-2020	11:06:40 AM	29.0191	19.643	2.0548	22.1706	12.29
09-Feb-2020	11:06:44 AM	29.0155	19.6419	2.2512	22.1677	12.35
09-Feb-2020	11:06:45 AM	29.015	19.6423	2.4475	22.1683	12.33
09-Feb-2020	11:06:56 AM	29.0521	19.6722	2.6796	22.1653	12.3
09-Feb-2020	11:06:56 AM	29.058	19.6781	2.9652	22.1647	12.33
09-Feb-2020	11:06:56 AM	29.0556	19.6783	3.1437	22.16	12.32
09-Feb-2020	11:06:56 AM	29.0531	19.6774	3.3222	22.1594	12.32
09-Feb-2020	11:06:56 AM	29.0498	19.6755	3.4293	22.1588	12.32
09-Feb-2020	11:06:57 AM	29.0458	19.6729	3.6435	22.1606	12.32
09-Feb-2020	11:06:57 AM	29.0432	19.6716	3.947	22.163	12.32
09-Feb-2020	11:06:57 AM	29.0436	19.6735	4.3397	22.1635	12.3
09-Feb-2020	11:06:57 AM	29.0427	19.6734	4.5361	22.1647	12.29
09-Feb-2020	11:06:57 AM	29.044	19.6755	4.7681	22.1641	12.32
09-Feb-2020	11:06:57 AM	29.0454	19.6771	4.9288	22.1647	12.33
09-Feb-2020	11:06:57 AM	29.0473	19.679	5.1073	22.1659	12.32
09-Feb-2020	11:06:58 AM	29.0478	19.6802	5.3215	22.1665	12.32
09-Feb-2020	11:06:58 AM	29.05	19.6833	5.6249	22.1659	12.3
09-Feb-2020	11:06:58 AM	29.049	19.6832	5.7677	22.1659	12.3
09-Feb-2020	11:06:58 AM	29.0479	19.6834	5.9462	22.1647	12.32
09-Feb-2020	11:06:58 AM	29.0471	19.6831	6.089	22.1659	12.32
09-Feb-2020	11:06:58 AM	29.0474	19.6836	6.3568	22.1695	12.29
09-Feb-2020	11:06:58 AM	29.0496	19.6861	6.5174	22.1689	12.32
09-Feb-2020	11:06:59 AM	29.0518	19.6886	6.6781	22.1683	12.35
09-Feb-2020	11:06:59 AM	29.072	19.7019	6.9101	22.1795	12.29
09-Feb-2020	11:06:59 AM	29.081	19.7089	7.0708	22.1813	12.32
09-Feb-2020	11:06:59 AM	29.0778	19.7072	7.2671	22.1819	12.29
09-Feb-2020	11:06:59 AM	29.0934	19.7161	7.5706	22.1972	12.32
09-Feb-2020	11:06:59 AM	29.126	19.7363	7.6598	22.215	12.29
09-Feb-2020	11:07:00 AM	29.1903	19.7771	7.8919	22.2475	12.29
09-Feb-2020	11:07:00 AM	29.2857	19.8357	8.2132	22.3024	12.3
09-Feb-2020	11:07:00 AM	29.3648	19.8868	8.3203	22.3361	12.32
09-Feb-2020	11:07:00 AM	29.4582	19.9476	8.4809	22.3746	12.32
09-Feb-2020	11:07:00 AM	29.6278	20.0565	8.713	22.449	12.33
09-Feb-2020	11:07:00 AM	29.7157	20.1147	8.9272	22.4827	12.32
09-Feb-2020	11:07:01 AM	29.9073	20.2364	9.1592	22.5702	12.32
09-Feb-2020	11:07:01 AM	30.0148	20.3052	9.3199	22.6181	12.32
09-Feb-2020	11:07:01 AM	30.1307	20.3781	9.4626	22.6736	12.3
09-Feb-2020	11:07:01 AM	30.3632	20.5202	9.8018	22.8001	12.32
09-Feb-2020	11:07:01 AM	30.4815	20.5939	9.9803	22.8592	12.3
09-Feb-2020	11:07:01 AM	30.5924	20.6609	10.0695	22.9207	12.33
09-Feb-2020	11:07:02 AM	30.8342	20.8058	10.373	23.0602	12.32
09-Feb-2020	11:07:02 AM	30.963	20.8857	10.5693	23.1252	12.32
09-Feb-2020	11:07:02 AM	31.0901	20.9642	10.7121	23.1896	12.32
09-Feb-2020	11:07:02 AM	31.3277	21.1077	11.0155	23.3214	12.3
09-Feb-2020	11:07:02 AM	31.4684	21.1914	11.1048	23.4018	12.32
09-Feb-2020	11:07:02 AM	31.7375	21.3389	11.3904	23.601	12.33
09-Feb-2020	11:07:02 AM	31.8883	21.4228	11.5332	23.7074	12.3
09-Feb-2020	11:07:03 AM	31.9571	21.465	11.6759	23.7435	12.32
09-Feb-2020	11:07:03 AM	32.0334	21.5144	11.908	23.7754	12.32
09-Feb-2020	11:07:03 AM	32.0703	21.5401	12.1936	23.7872	12.32
09-Feb-2020	11:07:03 AM	32.0805	21.5474	12.3364	23.7907	12.29
09-Feb-2020	11:07:03 AM	32.0926	21.5582	12.6041	23.789	12.29
09-Feb-2020	11:07:03 AM	32.0988	21.5641	12.7112	23.7866	12.32
09-Feb-2020	11:07:04 AM	32.1038	21.5684	12.8718	23.7872	12.33
09-Feb-2020	11:07:04 AM	32.1109	21.573	13.1395	23.7937	12.33
09-Feb-2020	11:07:04 AM	32.1143	21.5748	13.318	23.799	12.33
09-Feb-2020	11:07:04 AM	32.1163	21.5757	13.4965	23.8037	12.33
09-Feb-2020	11:07:04 AM	32.1248	21.5804	13.7285	23.8132	12.32
09-Feb-2020	11:07:04 AM	32.131	21.584	13.907	23.8197	12.32
09-Feb-2020	11:07:04 AM	32.1357	21.5869	14.0855	23.8244	12.32
09-Feb-2020	11:07:05 AM	32.142	21.5906	14.4246	23.8333	12.3
09-Feb-2020	11:07:05 AM	32.1475	21.5947	14.5674	23.8357	12.32
09-Feb-2020	11:07:05 AM	32.1532	21.5979	14.7102	23.8416	12.3
09-Feb-2020	11:07:05 AM	32.1642	21.6007	14.9601	23.864	12.3
09-Feb-2020	11:07:05 AM	32.1679	21.6006	15.1207	23.8764	12.3
09-Feb-2020	11:07:05 AM	32.1766	21.6047	15.3527	23.8883	12.3
09-Feb-2020	11:07:06 AM	32.1824	21.6076	15.4955	23.8954	12.32
09-Feb-2020	11:07:06 AM	32.1892	21.6107	15.7989	23.9072	12.32
09-Feb-2020	11:07:06 AM	32.1929	21.6132	15.9596	23.9107	12.32
09-Feb-2020	11:07:06 AM	32.2015	21.6178	16.2451	23.9214	12.3
09-Feb-2020	11:07:06 AM	32.206	21.6192	16.3879	23.9302	12.3
09-Feb-2020	11:07:06 AM	32.2095	21.6203	16.5486	23.9379	12.3
09-Feb-2020	11:07:07 AM	32.2212	21.6274	16.8341	23.948	12.27
09-Feb-2020	11:07:07 AM	32.2405	21.6437	16.9412	23.9438	12.35
09-Feb-2020	11:07:07 AM	32.2676	21.6687	17.1554	23.9314	12.32
09-Feb-2020	11:07:07 AM	32.3195	21.7168	17.3874	23.9048	12.3
09-Feb-2020	11:07:07 AM	32.3462	21.7417	17.548	23.8906	12.32
09-Feb-2020	11:07:07 AM	32.3706	21.7675	17.7087	23.8682	12.32
09-Feb-2020	11:07:07 AM	32.4316	21.8331	17.9942	23.8055	12.27
09-Feb-2020	11:07:08 AM	32.4863	21.8916	18.2619	23.7505	12.33
09-Feb-2020	11:07:08 AM	32.5131	21.919	18.3512	23.7275	12.33
09-Feb-2020	11:07:08 AM	32.578	21.9822	18.601	23.6826	12.33
09-Feb-2020	11:07:08 AM	32.6127	22.0158	18.7795	23.6601	12.3
09-Feb-2020	11:07:08 AM	32.6852	22.0866	18.9401	23.6075	12.3
09-Feb-2020	11:07:09 AM	32.7664	22.1664	19.1543	23.5472	12.3
09-Feb-2020	11:07:09 AM	32.8204	22.2164	19.4399	23.52	12.29
09-Feb-2020	11:07:09 AM	32.8453	22.238	19.5469	23.5123	12.3
09-Feb-2020	11:07:09 AM	32.8717	22.2607	19.7254	23.5053	12.29
09-Feb-2020	11:07:09 AM	32.9147	22.2986	19.9574	23.4905	12.27
09-Feb-2020	11:07:09 AM	32.9342	22.3167	20.1537	23.4816	12.29
09-Feb-2020	11:07:10 AM	32.9696	22.3514	20.3322	23.4574	12.3
09-Feb-2020	11:07:10 AM	32.9847	22.3681	20.5285	23.442	12.3
09-Feb-2020	11:07:10 AM	33.0139	22.4007	20.7427	23.4089	12.32
09-Feb-2020	11:07:10 AM	33.0542	22.4502	21.0282	23.3474	12.29
09-Feb-2020	11:07:10 AM	33.076	22.475	21.1889	23.3208	12.32
09-Feb-2020	11:07:10 AM	33.0947	22.4953	21.3495	23.3019	12.32
09-Feb-2020	11:07:11 AM	33.1155	22.5199	21.6886	23.2765	12.32
09-Feb-2020	11:07:11 AM	33.1243	22.5306	21.76	23.2635	12.3
09-Feb-2020	11:07:11 AM	33.1619	22.5667	22.0634	23.2416	12.3
09-Feb-2020	11:07:11 AM	33.1865	22.5889	22.1704	23.231	12.3
09-Feb-2020	11:07:11 AM	33.2372	22.634	22.4381	23.2115	12.32
09-Feb-2020	11:07:11 AM	33.2693	22.6618	22.688	23.2032	12.29
09-Feb-2020	11:07:11 AM	33.2845	22.6745	22.7772	23.2003	12.3
09-Feb-2020	11:07:12 AM	33.3779	22.753	23.0449	23.1772	12.29
09-Feb-2020	11:07:12 AM	33.4648	22.8222	23.2591	23.1689	12.32
09-Feb-2020	11:07:12 AM	33.5035	22.849	23.4375	23.1802	12.3
09-Feb-2020	11:07:12 AM	33.5414	22.874	23.5625	23.1949	12.3
09-Feb-2020	11:07:12 AM	33.6223	22.9451	23.848	23.1654	12.3
09-Feb-2020	11:07:13 AM	33.6563	22.9817	23.9729	23.1293	12.32
09-Feb-2020	11:07:13 AM	33.7037	23.0425	24.2049	23.0466	12.3
09-Feb-2020	11:07:13 AM	33.7192	23.0653	24.3834	23.0105	12.29
09-Feb-2020	11:07:13 AM	33.737	23.0967	24.5618	22.9508	12.29
09-Feb-2020	11:07:13 AM	33.7435	23.1093	24.7403	22.9266	12.32
09-Feb-2020	11:07:13 AM	33.7528	23.1284	24.9366	22.8876	12.27
09-Feb-2020	11:07:14 AM	33.7958	23.1742	25.2578	22.8462	12.32
09-Feb-2020	11:07:14 AM	33.8558	23.2242	25.472	22.8338	12.32
09-Feb-2020	11:07:14 AM	33.8853	23.2465	25.5969	22.8356	12.32
09-Feb-2020	11:07:14 AM	33.9486	23.2927	25.7754	22.8444	12.33
09-Feb-2020	11:07:14 AM	34.008	23.3383	26.0074	22.8462	12.32
09-Feb-2020	11:07:15 AM	34.0513	23.3741	26.1858	22.8385	12.32
09-Feb-2020	11:07:15 AM	34.1188	23.4332	26.4178	22.8143	12.3
09-Feb-2020	11:07:15 AM	34.1878	23.4919	26.632	22.7954	12.32
09-Feb-2020	11:07:15 AM	34.2446	23.5352	26.8104	22.7972	12.32
09-Feb-2020	11:07:15 AM	34.2737	23.5555	27.0246	22.8066	12.27
09-Feb-2020	11:07:16 AM	34.2854	23.5626	27.203	22.8155	12.3
09-Feb-2020	11:07:16 AM	34.2883	23.5633	27.3993	22.8238	12.3
09-Feb-2020	11:07:17 AM	34.3079	23.5789	27.5778	22.8238	12.33
09-Feb-2020	11:07:17 AM	34.313	23.5823	27.8098	22.8291	12.32
09-Feb-2020	11:07:18 AM	34.3263	23.588	27.9704	22.8468	12.3
09-Feb-2020	11:07:19 AM	34.3879	23.643	28.1667	22.8208	12.32
09-Feb-2020	11:07:21 AM	34.409	23.6732	28.4165	22.7747	12.33
09-Feb-2020	11:07:22 AM	34.4118	23.6752	28.6128	22.7782	12.29
09-Feb-2020	11:07:22 AM	34.4197	23.6803	28.7556	22.7836	12.3
09-Feb-2020	11:07:24 AM	34.4389	23.6974	28.9876	22.7782	12.33
09-Feb-2020	11:07:24 AM	34.4462	23.7074	29.3266	22.7676	12.32
09-Feb-2020	11:07:24 AM	34.4499	23.7102	29.398	22.7688	12.32
09-Feb-2020	11:07:24 AM	34.4616	23.7199	29.6121	22.7694	12.3
09-Feb-2020	11:07:25 AM	34.4741	23.7335	29.8263	22.7582	12.32
09-Feb-2020	11:07:25 AM	34.4894	23.7529	30.1118	22.7351	12.32
09-Feb-2020	11:07:25 AM	34.4996	23.7663	30.2546	22.7174	12.3
09-Feb-2020	11:07:25 AM	34.5046	23.7739	30.3973	22.7061	12.3
09-Feb-2020	11:07:25 AM	34.5169	23.7984	30.665	22.6571	12.32
09-Feb-2020	11:07:26 AM	34.526	23.8149	30.9148	22.6275	12.33
09-Feb-2020	11:07:26 AM	34.5335	23.8237	31.0219	22.6181	12.32
09-Feb-2020	11:07:26 AM	34.553	23.8477	31.2003	22.5885	12.33
09-Feb-2020	11:07:26 AM	34.5682	23.8727	31.468	22.5454	12.33
09-Feb-2020	11:07:26 AM	34.5709	23.8812	31.5751	22.5241	12.3
09-Feb-2020	11:07:27 AM	34.5878	23.9151	31.8249	22.4538	12.33
09-Feb-2020	11:07:27 AM	34.6189	23.9651	32.0033	22.3633	12.3
09-Feb-2020	11:07:27 AM	34.6305	23.9862	32.1818	22.3225	12.3
09-Feb-2020	11:07:27 AM	34.6414	24.0144	32.3959	22.2552	12.33
09-Feb-2020	11:07:27 AM	34.6504	24.0424	32.5922	22.183	12.33
09-Feb-2020	11:07:28 AM	34.6618	24.0694	32.7885	22.121	12.32
09-Feb-2020	11:07:28 AM	34.6859	24.1328	33.0561	21.9644	12.32
09-Feb-2020	11:07:28 AM	34.6947	24.1894	33.3595	21.79	12.32
09-Feb-2020	11:07:28 AM	34.6909	24.2014	33.4844	21.7386	12.32
09-Feb-2020	11:07:28 AM	34.6851	24.2128	33.6807	21.6848	12.29
09-Feb-2020	11:07:28 AM	34.6787	24.2138	33.7878	21.6653	12.3
09-Feb-2020	11:07:29 AM	34.6654	24.2109	34.0554	21.6434	12.33
09-Feb-2020	11:07:29 AM	34.6589	24.2142	34.3409	21.618	12.32
09-Feb-2020	11:07:29 AM	34.6577	24.2177	34.5015	21.605	12.32
09-Feb-2020	11:07:29 AM	34.6536	24.2225	34.7513	21.5802	12.32
09-Feb-2020	11:07:29 AM	34.6651	24.2465	34.8405	21.5264	12.3
09-Feb-2020	11:07:29 AM	34.6896	24.2945	35.0368	21.4229	12.32
09-Feb-2020	11:07:30 AM	34.7315	24.3767	35.2688	21.2433	12.3
09-Feb-2020	11:07:30 AM	34.7266	24.3992	35.4829	21.1511	12.32
09-Feb-2020	11:07:30 AM	34.7295	24.4157	35.697	21.102	12.33
09-Feb-2020	11:07:30 AM	34.7312	24.4239	35.8041	21.0784	12.32
09-Feb-2020	11:07:30 AM	34.7511	24.4509	36.0896	21.0393	12.29
09-Feb-2020	11:07:30 AM	34.7564	24.4572	36.1967	21.0328	12.29
09-Feb-2020	11:07:31 AM	34.7607	24.4864	36.4286	20.9412	12.33
09-Feb-2020	11:07:31 AM	34.7695	24.519	36.6249	20.849	12.3
09-Feb-2020	11:07:31 AM	34.7501	24.4997	36.839	20.8691	12.29
09-Feb-2020	11:07:31 AM	34.7671	24.5277	37.0888	20.8171	12.33
09-Feb-2020	11:07:32 AM	34.7641	24.5497	37.3743	20.732	12.33
09-Feb-2020	11:07:32 AM	34.76	24.551	37.4457	20.7166	12.29
09-Feb-2020	11:07:32 AM	34.7534	24.5498	37.6063	20.7054	12.3
09-Feb-2020	11:07:32 AM	34.7504	24.5597	37.8204	20.6634	12.3
09-Feb-2020	11:07:32 AM	34.7498	24.5721	38.0524	20.6197	12.29
09-Feb-2020	11:07:33 AM	34.7753	24.6146	38.4092	20.5393	12.32
09-Feb-2020	11:07:33 AM	34.7739	24.633	38.6234	20.4701	12.29
09-Feb-2020	11:07:33 AM	34.782	24.6536	38.8732	20.4205	12.3
09-Feb-2020	11:07:33 AM	34.7774	24.654	39.0159	20.4081	12.3
09-Feb-2020	11:07:33 AM	34.7855	24.6753	39.3014	20.3561	12.3
09-Feb-2020	11:07:34 AM	34.7805	24.6739	39.4263	20.349	12.32
09-Feb-2020	11:07:34 AM	34.7731	24.6757	39.7475	20.3265	12.3
09-Feb-2020	11:07:34 AM	34.7749	24.6821	39.8902	20.31	12.33
09-Feb-2020	11:07:34 AM	34.7714	24.6796	40.0329	20.3117	12.32
09-Feb-2020	11:07:34 AM	34.7667	24.6806	40.2649	20.2982	12.3
09-Feb-2020	11:07:35 AM	34.7669	24.6846	40.5147	20.2881	12.29
09-Feb-2020	11:07:35 AM	34.7703	24.6892	40.6574	20.2828	12.32
09-Feb-2020	11:07:35 AM	34.7696	24.6925	40.8537	20.2716	12.29
09-Feb-2020	11:07:35 AM	34.7658	24.6951	41.0678	20.2544	12.33
09-Feb-2020	11:07:35 AM	34.7705	24.7039	41.2641	20.2379	12.32
09-Feb-2020	11:07:36 AM	34.7698	24.7063	41.4782	20.2302	12.3
09-Feb-2020	11:07:36 AM	34.772	24.7121	41.7101	20.2189	12.3
09-Feb-2020	11:07:36 AM	34.7733	24.7157	41.8529	20.2113	12.33
09-Feb-2020	11:07:36 AM	34.7748	24.7173	42.067	20.213	12.29
09-Feb-2020	11:07:36 AM	34.7717	24.7161	42.3346	20.213	12.33
09-Feb-2020	11:07:37 AM	34.771	24.7192	42.5487	20.203	12.35
09-Feb-2020	11:07:37 AM	34.7729	24.7227	42.745	20.1983	12.32
09-Feb-2020	11:07:37 AM	34.7723	24.7238	42.852	20.1941	12.3
09-Feb-2020	11:07:37 AM	34.7711	24.7263	43.1197	20.1858	12.27
09-Feb-2020	11:07:37 AM	34.7739	24.7317	43.2981	20.1764	12.3
09-Feb-2020	11:07:38 AM	34.7723	24.7316	43.4408	20.1746	12.3
09-Feb-2020	11:07:38 AM	34.7722	24.7332	43.6906	20.1723	12.35
09-Feb-2020	11:07:38 AM	34.7711	24.7337	43.9226	20.1711	12.32
09-Feb-2020	11:07:38 AM	34.773	24.7361	44.0653	20.1699	12.33
09-Feb-2020	11:07:38 AM	34.7719	24.7361	44.2437	20.1699	12.33
09-Feb-2020	11:07:39 AM	34.7729	24.7377	44.4578	20.1699	12.3
09-Feb-2020	11:07:39 AM	34.7723	24.7384	44.6898	20.1693	12.32
09-Feb-2020	11:07:39 AM	34.7727	24.7397	44.9574	20.1699	12.32
09-Feb-2020	11:07:39 AM	34.7707	24.7386	45.0466	20.1699	12.29
09-Feb-2020	11:07:39 AM	34.7716	24.7406	45.2785	20.1687	12.29
09-Feb-2020	11:07:40 AM	34.772	24.7421	45.5105	20.1681	12.32
09-Feb-2020	11:07:40 AM	34.7719	24.7433	45.7246	20.1669	12.29
09-Feb-2020	11:07:40 AM	34.7728	24.7449	45.8673	20.1658	12.29
09-Feb-2020	11:07:40 AM	34.7727	24.7459	46.0457	20.1646	12.33
09-Feb-2020	11:07:40 AM	34.7716	24.7467	46.4204	20.1646	12.32
09-Feb-2020	11:07:41 AM	34.7715	24.7472	46.5453	20.1646	12.3
09-Feb-2020	11:07:41 AM	34.769	24.7456	46.6523	20.1652	12.33
09-Feb-2020	11:07:41 AM	34.7704	24.7483	46.9199	20.1634	12.29
09-Feb-2020	11:07:41 AM	34.7713	24.7499	47.0627	20.1622	12.32
09-Feb-2020	11:07:41 AM	34.7712	24.7514	47.3481	20.161	12.33
09-Feb-2020	11:07:42 AM	34.7721	24.7531	47.4908	20.1598	12.29
09-Feb-2020	11:07:42 AM	34.7706	24.7525	47.6693	20.1604	12.29
09-Feb-2020	11:07:42 AM	34.771	24.7539	47.9547	20.161	12.29
09-Feb-2020	11:07:42 AM	34.771	24.7544	48.0796	20.161	12.32
09-Feb-2020	11:07:42 AM	34.7709	24.7554	48.3294	20.161	12.32
09-Feb-2020	11:07:43 AM	34.7718	24.7571	48.4899	20.1598	12.3
09-Feb-2020	11:07:48 AM	34.801	24.7804	48.6862	20.1593	12.33
