# Supplementary material for: An exclusive in-situ dataset on physicochemical parameters in the gappy northern Bay of Bengal
Source: Data Brief. 2020 Jul 14;31:106024. doi: 10.1016/j.dib.2020.106024 (PMC7525139; doi:10.1016/j.dib.2020.106024)
Supplement: Supplementary file 1 [file mmc1.zip › DATA_files/RAW_CSV/Station 8.CSV]

>>> S E A + S U N T E C H N O L O G Y G m b H <<<
=============================================================
StandardDataAcquisition SDA (C)opyright by T. Finger 1999-2018
; IntD IntT SALIN SIGMA Press Temp Vbatt
; [ Date] [ Time] [ PSU] [kg/m3] [ dbar] [ �C] [ Volt]
;
09-Feb-2020	8:53:30 AM	0.0266	-2.0075	0.4125	21.1079	12.33
09-Feb-2020	8:54:20 AM	24.9298	16.5309	0.6267	22.2167	12.3
09-Feb-2020	8:54:21 AM	29.9194	20.2653	0.8409	22.368	12.3
09-Feb-2020	8:54:22 AM	30.2124	20.4842	1.0194	22.3816	12.29
09-Feb-2020	8:54:23 AM	30.2488	20.5119	1.2158	22.384	12.33
09-Feb-2020	8:54:24 AM	30.2442	20.509	1.4122	22.3852	12.35
09-Feb-2020	8:54:24 AM	30.2493	20.515	1.6621	22.3816	12.33
09-Feb-2020	8:54:25 AM	30.2553	20.5205	1.8763	22.3811	12.33
09-Feb-2020	8:54:25 AM	30.2516	20.5181	2.037	22.3822	12.32
09-Feb-2020	8:54:25 AM	30.2506	20.5185	2.3047	22.3822	12.32
09-Feb-2020	8:54:26 AM	30.2538	20.5216	2.4832	22.3828	12.3
09-Feb-2020	8:54:38 AM	30.2918	20.547	2.6439	22.3976	12.3
09-Feb-2020	8:54:39 AM	30.2917	20.5496	2.9295	22.3923	12.35
09-Feb-2020	8:54:39 AM	30.2929	20.5514	3.0188	22.3905	12.35
09-Feb-2020	8:54:39 AM	30.2946	20.554	3.2508	22.3893	12.32
09-Feb-2020	8:54:39 AM	30.2947	20.5561	3.5186	22.3864	12.32
09-Feb-2020	8:54:39 AM	30.2931	20.5564	3.7506	22.3846	12.3
09-Feb-2020	8:54:40 AM	30.2909	20.5549	3.8934	22.3864	12.33
09-Feb-2020	8:54:40 AM	30.2897	20.5541	4.1076	22.3893	12.32
09-Feb-2020	8:54:40 AM	30.2902	20.5548	4.2326	22.3899	12.32
09-Feb-2020	8:54:40 AM	30.2938	20.5584	4.429	22.3899	12.33
09-Feb-2020	8:54:41 AM	30.2948	20.5598	4.6432	22.3911	12.3
09-Feb-2020	8:54:41 AM	30.2948	20.5607	4.9109	22.3923	12.35
09-Feb-2020	8:54:41 AM	30.2971	20.5631	5.0537	22.3917	12.32
09-Feb-2020	8:54:41 AM	30.2957	20.5628	5.2679	22.3923	12.3
09-Feb-2020	8:54:42 AM	30.296	20.5643	5.5178	22.3917	12.33
09-Feb-2020	8:54:42 AM	30.2941	20.5636	5.6785	22.3917	12.3
09-Feb-2020	8:54:42 AM	30.2977	20.5673	5.8391	22.3905	12.32
09-Feb-2020	8:54:42 AM	30.2944	20.5661	6.1604	22.3911	12.32
09-Feb-2020	8:54:42 AM	30.2951	20.5676	6.3032	22.3899	12.3
09-Feb-2020	8:54:43 AM	30.2951	20.5687	6.571	22.3899	12.3
09-Feb-2020	8:54:43 AM	30.2937	20.5682	6.7316	22.3905	12.32
09-Feb-2020	8:54:43 AM	30.2958	20.571	6.8923	22.3887	12.33
09-Feb-2020	8:54:43 AM	30.2978	20.573	7.1422	22.3911	12.33
09-Feb-2020	8:54:43 AM	30.2988	20.5741	7.3028	22.3923	12.33
09-Feb-2020	8:54:43 AM	30.2978	20.574	7.4456	22.3923	12.32
09-Feb-2020	8:54:43 AM	30.2987	20.5756	7.6777	22.3923	12.29
09-Feb-2020	8:54:44 AM	30.3145	20.5841	7.9633	22.4094	12.3
09-Feb-2020	8:54:44 AM	30.3476	20.6006	8.0525	22.4419	12.33
09-Feb-2020	8:54:44 AM	30.3931	20.6066	8.3024	22.5483	12.35
09-Feb-2020	8:54:44 AM	30.4691	20.6365	8.4988	22.6506	12.32
09-Feb-2020	8:54:44 AM	30.5374	20.6786	8.6951	22.6878	12.33
09-Feb-2020	8:54:45 AM	30.5761	20.7045	8.945	22.7038	12.33
09-Feb-2020	8:54:45 AM	30.6054	20.7282	9.1414	22.7014	12.35
09-Feb-2020	8:54:45 AM	30.6622	20.7674	9.3912	22.7191	12.32
09-Feb-2020	8:54:45 AM	30.6939	20.7815	9.5697	22.757	12.29
09-Feb-2020	8:54:45 AM	30.707	20.788	9.6947	22.7712	12.3
09-Feb-2020	8:54:46 AM	30.8598	20.868	9.9267	22.9018	12.32
09-Feb-2020	8:54:46 AM	30.947	20.9098	10.0695	22.9898	12.3
09-Feb-2020	8:54:46 AM	31.0474	20.965	10.3016	23.0667	12.3
09-Feb-2020	8:54:46 AM	31.0975	20.9984	10.5872	23.0868	12.33
09-Feb-2020	8:54:46 AM	31.1002	21.0029	10.7835	23.0815	12.33
09-Feb-2020	8:54:46 AM	31.1089	21.012	10.9084	23.0744	12.32
09-Feb-2020	8:54:47 AM	31.1153	21.0175	11.0691	23.0744	12.32
09-Feb-2020	8:54:47 AM	31.1411	21.0302	11.3547	23.1027	12.33
09-Feb-2020	8:54:47 AM	31.1938	21.0581	11.5153	23.1477	12.32
09-Feb-2020	8:54:47 AM	31.3211	21.1119	11.7116	23.2996	12.3
09-Feb-2020	8:54:47 AM	31.375	21.1357	11.9615	23.3628	12.32
09-Feb-2020	8:54:47 AM	31.4722	21.1885	12.1222	23.4373	12.32
09-Feb-2020	8:54:48 AM	31.5107	21.2089	12.2828	23.4704	12.29
09-Feb-2020	8:54:48 AM	31.6115	21.2584	12.5505	23.5673	12.33
09-Feb-2020	8:54:48 AM	31.6582	21.2821	12.6755	23.6093	12.33
09-Feb-2020	8:54:48 AM	31.7633	21.3353	12.8718	23.7033	12.3
09-Feb-2020	8:54:48 AM	31.8638	21.3838	13.2288	23.8031	12.33
09-Feb-2020	8:54:48 AM	31.9043	21.4046	13.3716	23.8392	12.29
09-Feb-2020	8:54:49 AM	31.9869	21.4449	13.5679	23.9178	12.33
09-Feb-2020	8:54:49 AM	32.0181	21.4612	13.6928	23.945	12.32
09-Feb-2020	8:54:49 AM	32.0631	21.4851	13.9606	23.9834	12.3
09-Feb-2020	8:54:49 AM	32.0808	21.4956	14.0855	23.9952	12.32
09-Feb-2020	8:54:49 AM	32.0958	21.5047	14.3711	24.0071	12.33
09-Feb-2020	8:54:50 AM	32.1101	21.5145	14.496	24.0124	12.3
09-Feb-2020	8:54:50 AM	32.1215	21.5231	14.7637	24.0165	12.35
09-Feb-2020	8:54:50 AM	32.1292	21.5296	14.9779	24.0171	12.3
09-Feb-2020	8:54:50 AM	32.1309	21.5318	15.085	24.0159	12.3
09-Feb-2020	8:54:50 AM	32.1323	21.5336	15.317	24.0165	12.32
09-Feb-2020	8:54:51 AM	32.1382	21.5383	15.4955	24.0183	12.33
09-Feb-2020	8:54:51 AM	32.1391	21.5397	15.7454	24.0195	12.3
09-Feb-2020	8:54:51 AM	32.1427	21.543	16.031	24.0218	12.33
09-Feb-2020	8:54:51 AM	32.1459	21.5459	16.1916	24.0224	12.3
09-Feb-2020	8:54:51 AM	32.1463	21.5466	16.2987	24.023	12.33
09-Feb-2020	8:54:51 AM	32.1463	21.5474	16.5664	24.0242	12.33
09-Feb-2020	8:54:52 AM	32.1486	21.5496	16.727	24.0248	12.29
09-Feb-2020	8:54:52 AM	32.149	21.5504	16.9591	24.0266	12.32
09-Feb-2020	8:54:52 AM	32.1494	21.5514	17.1375	24.0272	12.32
09-Feb-2020	8:54:52 AM	32.1525	21.5549	17.3696	24.0266	12.3
09-Feb-2020	8:54:52 AM	32.1547	21.5577	17.673	24.0272	12.3
09-Feb-2020	8:54:52 AM	32.1552	21.5581	17.8157	24.0289	12.32
09-Feb-2020	8:54:53 AM	32.1577	21.5589	17.9228	24.0343	12.33
09-Feb-2020	8:54:53 AM	32.1662	21.564	18.1727	24.0425	12.29
09-Feb-2020	8:54:53 AM	32.1694	21.5666	18.3333	24.0443	12.32
09-Feb-2020	8:54:53 AM	32.1721	21.5691	18.601	24.0467	12.32
09-Feb-2020	8:54:53 AM	32.1727	21.569	18.7438	24.0508	12.33
09-Feb-2020	8:54:53 AM	32.1728	21.569	18.9758	24.0543	12.33
09-Feb-2020	8:54:54 AM	32.1791	21.5747	19.2614	24.0555	12.3
09-Feb-2020	8:54:54 AM	32.1805	21.5761	19.3863	24.0561	12.3
09-Feb-2020	8:54:54 AM	32.1822	21.5786	19.5826	24.0549	12.35
09-Feb-2020	8:54:54 AM	32.1826	21.5794	19.7433	24.0555	12.32
09-Feb-2020	8:54:55 AM	32.1849	21.5817	19.9931	24.0573	12.33
09-Feb-2020	8:54:55 AM	32.1838	21.5826	20.2251	24.0549	12.32
09-Feb-2020	8:54:55 AM	32.1842	21.5837	20.3679	24.0543	12.29
09-Feb-2020	8:54:55 AM	32.1848	21.584	20.6178	24.0585	12.3
09-Feb-2020	8:54:56 AM	32.1853	21.5846	20.8676	24.0614	12.32
09-Feb-2020	8:54:56 AM	32.1857	21.5851	20.9569	24.062	12.29
09-Feb-2020	8:54:56 AM	32.1875	21.587	21.1532	24.0632	12.3
09-Feb-2020	8:54:56 AM	32.1906	21.5905	21.4566	24.0638	12.33
09-Feb-2020	8:54:56 AM	32.1888	21.5893	21.5815	24.065	12.3
09-Feb-2020	8:54:56 AM	32.1893	21.5902	21.7421	24.0656	12.32
09-Feb-2020	8:54:57 AM	32.1914	21.593	21.9741	24.065	12.29
09-Feb-2020	8:54:57 AM	32.1927	21.5948	22.1347	24.0644	12.32
09-Feb-2020	8:54:57 AM	32.1949	21.5975	22.3311	24.0638	12.32
09-Feb-2020	8:54:57 AM	32.1971	21.6005	22.5988	24.0632	12.3
09-Feb-2020	8:54:58 AM	32.1961	21.6006	22.7951	24.0632	12.29
09-Feb-2020	8:54:58 AM	32.1955	21.6014	22.9735	24.0614	12.33
09-Feb-2020	8:54:58 AM	32.1926	21.6007	23.1341	24.0591	12.29
09-Feb-2020	8:54:58 AM	32.1976	21.6079	23.3661	24.0508	12.3
09-Feb-2020	8:54:59 AM	32.1998	21.6135	23.5625	24.0402	12.3
09-Feb-2020	8:54:59 AM	32.2028	21.6174	23.7588	24.0372	12.32
09-Feb-2020	8:54:59 AM	32.2048	21.6239	23.9372	24.023	12.32
09-Feb-2020	8:54:59 AM	32.2039	21.6267	24.1514	24.0142	12.29
09-Feb-2020	8:55:00 AM	32.2039	21.6302	24.4369	24.0065	12.29
09-Feb-2020	8:55:00 AM	32.2069	21.6336	24.5618	24.0047	12.3
09-Feb-2020	8:55:00 AM	32.215	21.6441	24.8295	23.9935	12.29
09-Feb-2020	8:55:00 AM	32.2237	21.6535	25.008	23.9864	12.32
09-Feb-2020	8:55:01 AM	32.2397	21.6656	25.2757	23.9905	12.33
09-Feb-2020	8:55:01 AM	32.2476	21.6704	25.3649	23.9958	12.32
09-Feb-2020	8:55:01 AM	32.2679	21.6838	25.5434	24.0053	12.32
09-Feb-2020	8:55:01 AM	32.2706	21.6866	25.7397	24.0053	12.33
09-Feb-2020	8:55:02 AM	32.2878	21.7003	25.9717	24.0065	12.3
09-Feb-2020	8:55:02 AM	32.2981	21.7095	26.168	24.0047	12.33
09-Feb-2020	8:55:03 AM	32.3099	21.7188	26.3464	24.0059	12.3
09-Feb-2020	8:55:03 AM	32.3545	21.7552	26.6141	24.0006	12.33
09-Feb-2020	8:55:03 AM	32.3676	21.7664	26.7926	23.9988	12.3
09-Feb-2020	8:55:04 AM	32.377	21.7718	26.9532	24.0071	12.33
09-Feb-2020	8:55:05 AM	32.4046	21.7875	27.1673	24.0278	12.29
09-Feb-2020	8:55:06 AM	32.4498	21.8169	27.4172	24.0478	12.32
09-Feb-2020	8:55:06 AM	32.5624	21.8814	27.5599	24.12	12.33
09-Feb-2020	8:55:06 AM	32.7676	21.9962	27.7562	24.2594	12.33
09-Feb-2020	8:55:06 AM	32.8617	22.0477	28.0418	24.3298	12.29
09-Feb-2020	8:55:06 AM	32.8989	22.07	28.1845	24.3517	12.32
09-Feb-2020	8:55:07 AM	32.9563	22.1095	28.363	24.367	12.32
09-Feb-2020	8:55:07 AM	32.9978	22.1422	28.595	24.3658	12.29
09-Feb-2020	8:55:07 AM	33.0428	22.179	28.9162	24.3611	12.32
09-Feb-2020	8:55:07 AM	33.0761	22.2057	29.0232	24.3576	12.29
09-Feb-2020	8:55:08 AM	33.1416	22.2572	29.2017	24.3534	12.32
09-Feb-2020	8:55:08 AM	33.1893	22.2909	29.4337	24.3647	12.29
09-Feb-2020	8:55:08 AM	33.2723	22.352	29.5943	24.3723	12.33
09-Feb-2020	8:55:08 AM	33.3073	22.3876	29.7906	24.3446	12.32
09-Feb-2020	8:55:08 AM	33.3628	22.4456	29.969	24.2931	12.32
09-Feb-2020	8:55:08 AM	33.4127	22.508	30.1653	24.2128	12.3
09-Feb-2020	8:55:09 AM	33.4133	22.5374	30.3973	24.1182	12.35
09-Feb-2020	8:55:09 AM	33.4243	22.5873	30.6293	23.9805	12.33
09-Feb-2020	8:55:09 AM	33.4215	22.6034	30.8613	23.922	12.33
09-Feb-2020	8:55:09 AM	33.4284	22.6145	31.0219	23.9042	12.32
09-Feb-2020	8:55:09 AM	33.4824	22.6665	31.2717	23.8699	12.3
09-Feb-2020	8:55:09 AM	33.5091	22.6913	31.4145	23.8563	12.32
09-Feb-2020	8:55:10 AM	33.5596	22.7331	31.7	23.8487	12.32
09-Feb-2020	8:55:10 AM	33.6146	22.7751	31.8963	23.8498	12.3
09-Feb-2020	8:55:10 AM	33.6445	22.803	31.9855	23.8333	12.35
09-Feb-2020	8:55:10 AM	33.6953	22.8713	32.271	23.7358	12.35
09-Feb-2020	8:55:10 AM	33.7295	22.9319	32.5208	23.6205	12.29
09-Feb-2020	8:55:11 AM	33.742	22.9545	32.6457	23.5774	12.32
09-Feb-2020	8:55:11 AM	33.7455	22.9754	32.8242	23.5171	12.33
09-Feb-2020	8:55:11 AM	33.7305	22.9814	33.0026	23.4603	12.3
09-Feb-2020	8:55:11 AM	33.7092	22.9728	33.1811	23.4373	12.33
09-Feb-2020	8:55:12 AM	33.7122	22.9929	33.3952	23.3788	12.3
09-Feb-2020	8:55:12 AM	33.7508	23.0613	33.6272	23.247	12.3
09-Feb-2020	8:55:12 AM	33.7308	23.0458	33.8234	23.2511	12.32
09-Feb-2020	8:55:13 AM	33.7271	23.0431	34.0019	23.2535	12.33
09-Feb-2020	8:55:13 AM	33.7501	23.0769	34.2339	23.2003	12.29
09-Feb-2020	8:55:13 AM	33.8215	23.1697	34.4123	23.0685	12.3
09-Feb-2020	8:55:14 AM	33.8207	23.1731	34.6621	23.0584	12.29
09-Feb-2020	8:55:14 AM	33.8542	23.2214	34.8227	22.981	12.33
09-Feb-2020	8:55:14 AM	33.9091	23.288	35.0011	22.8965	12.32
09-Feb-2020	8:55:15 AM	33.9522	23.3411	35.3045	22.8297	12.32
09-Feb-2020	8:55:15 AM	33.9586	23.3495	35.4472	22.819	12.32
09-Feb-2020	8:55:15 AM	33.9815	23.3824	35.697	22.7688	12.32
09-Feb-2020	8:55:15 AM	33.9933	23.3979	35.8933	22.7487	12.29
09-Feb-2020	8:55:15 AM	34.0042	23.4117	36.0896	22.7321	12.3
09-Feb-2020	8:55:16 AM	34.0193	23.4289	36.2859	22.715	12.35
09-Feb-2020	8:55:16 AM	34.0304	23.4406	36.5	22.7067	12.33
09-Feb-2020	8:55:16 AM	34.0331	23.4437	36.6606	22.7055	12.33
09-Feb-2020	8:55:16 AM	34.0429	23.4533	36.8212	22.7002	12.33
09-Feb-2020	8:55:16 AM	34.059	23.4703	37.0175	22.6866	12.33
09-Feb-2020	8:55:17 AM	34.0797	23.4941	37.2316	22.6612	12.32
09-Feb-2020	8:55:17 AM	34.0988	23.5206	37.4457	22.6222	12.29
09-Feb-2020	8:55:17 AM	34.1158	23.5397	37.7312	22.6051	12.33
09-Feb-2020	8:55:18 AM	34.1517	23.5821	37.8383	22.5531	12.32
09-Feb-2020	8:55:18 AM	34.1668	23.6014	38.0524	22.5288	12.33
09-Feb-2020	8:55:18 AM	34.193	23.6343	38.3022	22.4869	12.33
09-Feb-2020	8:55:18 AM	34.2583	23.7108	38.552	22.3952	12.3
09-Feb-2020	8:55:18 AM	34.3033	23.7629	38.6412	22.3332	12.32
09-Feb-2020	8:55:19 AM	34.326	23.7912	38.8375	22.2971	12.35
09-Feb-2020	8:55:19 AM	34.3445	23.8148	39.123	22.2676	12.32
09-Feb-2020	8:55:19 AM	34.3519	23.825	39.3549	22.2546	12.29
09-Feb-2020	8:55:19 AM	34.35	23.8239	39.4263	22.2546	12.33
09-Feb-2020	8:55:20 AM	34.3798	23.8576	39.6761	22.2191	12.3
09-Feb-2020	8:55:20 AM	34.3873	23.8662	39.8902	22.212	12.3
09-Feb-2020	8:55:20 AM	34.4017	23.8847	40.0686	22.1878	12.33
09-Feb-2020	8:55:20 AM	34.4306	23.9185	40.2649	22.1488	12.33
09-Feb-2020	8:55:21 AM	34.4381	23.9282	40.4255	22.1369	12.33
09-Feb-2020	8:55:21 AM	34.4538	23.9493	40.6931	22.1086	12.3
09-Feb-2020	8:55:21 AM	34.4519	23.948	40.818	22.1098	12.32
09-Feb-2020	8:55:21 AM	34.4829	23.9826	41.0678	22.0743	12.33
09-Feb-2020	8:55:22 AM	34.5157	24.0206	41.2462	22.0306	12.33
09-Feb-2020	8:55:22 AM	34.5041	24.0148	41.4782	22.0235	12.33
09-Feb-2020	8:55:22 AM	34.5323	24.0491	41.6566	21.9797	12.29
09-Feb-2020	8:55:23 AM	34.553	24.0713	41.9064	21.9608	12.33
09-Feb-2020	8:55:23 AM	34.5527	24.0786	42.0491	21.936	12.33
09-Feb-2020	8:55:23 AM	34.6323	24.1936	42.2276	21.7433	12.32
09-Feb-2020	8:55:23 AM	34.6965	24.2794	42.4595	21.6133	12.32
09-Feb-2020	8:55:24 AM	34.71	24.3024	42.6379	21.5701	12.32
09-Feb-2020	8:55:24 AM	34.7315	24.3397	42.852	21.498	12.35
09-Feb-2020	8:55:24 AM	34.7442	24.3604	43.0483	21.4608	12.33
09-Feb-2020	8:55:24 AM	34.7554	24.381	43.2624	21.4206	12.32
09-Feb-2020	8:55:25 AM	34.765	24.4039	43.53	21.368	12.33
09-Feb-2020	8:55:25 AM	34.7674	24.4076	43.6371	21.3627	12.29
09-Feb-2020	8:55:25 AM	34.8175	24.4857	43.9404	21.222	12.33
09-Feb-2020	8:55:25 AM	34.7982	24.4829	44.1723	21.1824	12.33
09-Feb-2020	8:55:26 AM	34.8048	24.4933	44.2972	21.1646	12.33
09-Feb-2020	8:55:26 AM	34.8329	24.5514	44.5113	21.0334	12.32
09-Feb-2020	8:55:26 AM	34.8106	24.5442	44.7076	21.0009	12.32
09-Feb-2020	8:55:26 AM	34.8012	24.5541	44.8503	20.9406	12.32
09-Feb-2020	8:55:26 AM	34.7948	24.5632	45.118	20.8933	12.29
09-Feb-2020	8:55:27 AM	34.7983	24.5764	45.2428	20.8567	12.33
09-Feb-2020	8:55:27 AM	34.8183	24.6198	45.5105	20.7568	12.29
09-Feb-2020	8:55:27 AM	34.8296	24.6408	45.6532	20.7131	12.32
09-Feb-2020	8:55:27 AM	34.8141	24.6496	45.8495	20.6398	12.33
09-Feb-2020	8:55:27 AM	34.8271	24.6761	46.0814	20.5819	12.33
09-Feb-2020	8:55:28 AM	34.8199	24.6796	46.2598	20.5511	12.3
09-Feb-2020	8:55:28 AM	34.8192	24.6935	46.5096	20.5015	12.33
09-Feb-2020	8:55:28 AM	34.8056	24.6898	46.7594	20.4808	12.3
09-Feb-2020	8:55:28 AM	34.8046	24.7016	46.8486	20.4353	12.3
09-Feb-2020	8:55:29 AM	34.8321	24.7571	47.134	20.3106	12.33
09-Feb-2020	8:55:29 AM	34.8289	24.7593	47.3124	20.2964	12.32
09-Feb-2020	8:55:29 AM	34.8279	24.7801	47.5801	20.2195	12.32
09-Feb-2020	8:55:29 AM	34.8314	24.7917	47.6693	20.1876	12.32
09-Feb-2020	8:55:29 AM	34.8206	24.7912	47.9904	20.1634	12.33
09-Feb-2020	8:55:30 AM	34.8231	24.8021	48.1688	20.1327	12.3
09-Feb-2020	8:55:30 AM	34.8161	24.7985	48.2937	20.1279	12.32
09-Feb-2020	8:55:30 AM	34.8252	24.8112	48.5078	20.1096	12.32
09-Feb-2020	8:55:30 AM	34.8299	24.8202	48.6684	20.0919	12.29
09-Feb-2020	8:55:30 AM	34.8271	24.8238	48.8646	20.0735	12.3
09-Feb-2020	8:55:31 AM	34.8223	24.8248	49.0965	20.06	12.32
09-Feb-2020	8:55:31 AM	34.818	24.8277	49.382	20.041	12.32
09-Feb-2020	8:55:31 AM	34.8211	24.8365	49.5961	20.0204	12.32
09-Feb-2020	8:55:31 AM	34.83	24.8551	49.7031	19.9772	12.3
09-Feb-2020	8:55:32 AM	34.8214	24.8493	49.8994	19.9778	12.29
09-Feb-2020	8:55:32 AM	34.8152	24.8497	50.0778	19.9612	12.32
09-Feb-2020	8:55:33 AM	34.8363	24.8705	50.274	19.9465	12.32
09-Feb-2020	8:55:34 AM	34.8431	24.8783	50.5059	19.9406	12.27
