# Supplementary material for: An exclusive in-situ dataset on physicochemical parameters in the gappy northern Bay of Bengal
Source: Data Brief. 2020 Jul 14;31:106024. doi: 10.1016/j.dib.2020.106024 (PMC7525139; doi:10.1016/j.dib.2020.106024)
Supplement: Supplementary file 1 [file mmc1.zip › DATA_files/RAW_CSV/Station 9.CSV]

>>> S E A + S U N T E C H N O L O G Y G m b H <<<
=============================================================
StandardDataAcquisition SDA (C)opyright by T. Finger 1999-2018
; IntD IntT SALIN SIGMA Press Temp Vbatt
; [ Date] [ Time] [ PSU] [kg/m3] [ dbar] [ �C] [ Volt]
;
09-Feb-2020	9:56:12 AM	0.0259	-2.2328	0.3589	22.1145	12.32
09-Feb-2020	9:56:12 AM	0.0254	-2.2342	0.4303	22.1204	12.33
09-Feb-2020	9:56:53 AM	30.1714	20.4617	0.6267	22.3444	12.33
09-Feb-2020	9:56:53 AM	30.1775	20.4671	0.8409	22.345	12.3
09-Feb-2020	9:56:53 AM	30.175	20.4662	1.0194	22.3444	12.33
09-Feb-2020	9:56:54 AM	30.1463	20.4532	1.2337	22.316	12.32
09-Feb-2020	9:56:55 AM	30.1425	20.4525	1.4122	22.3107	12.33
09-Feb-2020	9:56:58 AM	30.0812	20.4245	1.7156	22.2487	12.29
09-Feb-2020	9:56:58 AM	30.0549	20.4083	1.8227	22.2368	12.32
09-Feb-2020	9:56:58 AM	30.0263	20.3881	2.037	22.2351	12.32
09-Feb-2020	9:56:58 AM	30.0187	20.3835	2.2333	22.2339	12.33
09-Feb-2020	9:56:59 AM	30.0114	20.3733	2.5011	22.2552	12.32
09-Feb-2020	9:57:13 AM	30.008	20.3783	2.6796	22.2303	12.35
09-Feb-2020	9:57:13 AM	30.0126	20.3829	3.0009	22.2315	12.33
09-Feb-2020	9:57:13 AM	30.0147	20.3841	3.0723	22.2339	12.33
09-Feb-2020	9:57:13 AM	30.0222	20.3891	3.3044	22.2404	12.3
09-Feb-2020	9:57:14 AM	30.0265	20.3925	3.465	22.2422	12.35
09-Feb-2020	9:57:14 AM	30.0229	20.3917	3.7149	22.2392	12.33
09-Feb-2020	9:57:14 AM	30.0235	20.393	4.0362	22.241	12.32
09-Feb-2020	9:57:14 AM	30.0328	20.3982	4.2683	22.2516	12.3
09-Feb-2020	9:57:14 AM	30.0461	20.407	4.5182	22.2605	12.32
09-Feb-2020	9:57:15 AM	30.0612	20.4157	4.661	22.2723	12.32
09-Feb-2020	9:57:15 AM	30.0939	20.4438	4.9645	22.2652	12.3
09-Feb-2020	9:57:15 AM	30.098	20.4474	5.0537	22.2646	12.32
09-Feb-2020	9:57:15 AM	30.0917	20.4428	5.3036	22.2682	12.33
09-Feb-2020	9:57:15 AM	30.0847	20.4409	5.4643	22.2581	12.33
09-Feb-2020	9:57:16 AM	30.0705	20.4328	5.6428	22.2516	12.29
09-Feb-2020	9:57:18 AM	30.0486	20.4172	5.8391	22.251	12.3
09-Feb-2020	9:57:18 AM	30.0465	20.4157	6.1247	22.2552	12.33
09-Feb-2020	9:57:18 AM	30.0576	20.4239	6.3389	22.2593	12.32
09-Feb-2020	9:57:18 AM	30.0632	20.4273	6.4817	22.2646	12.33
09-Feb-2020	9:57:18 AM	30.0719	20.4309	6.6781	22.2788	12.29
09-Feb-2020	9:57:18 AM	30.1017	20.4513	6.8744	22.2894	12.33
09-Feb-2020	9:57:19 AM	30.1506	20.475	7.0529	22.3409	12.29
09-Feb-2020	9:57:19 AM	30.2759	20.5458	7.3028	22.4319	12.33
09-Feb-2020	9:57:19 AM	30.3494	20.5932	7.5884	22.4662	12.27
09-Feb-2020	9:57:19 AM	30.3643	20.6034	7.7491	22.4727	12.3
09-Feb-2020	9:57:19 AM	30.4014	20.6294	7.9454	22.4833	12.32
09-Feb-2020	9:57:19 AM	30.4264	20.6446	8.1061	22.4993	12.32
09-Feb-2020	9:57:20 AM	30.4545	20.6583	8.3024	22.5294	12.3
09-Feb-2020	9:57:20 AM	30.4609	20.6624	8.4631	22.5347	12.3
09-Feb-2020	9:57:20 AM	30.4956	20.682	8.6773	22.5619	12.32
09-Feb-2020	9:57:20 AM	30.51	20.6888	8.8558	22.5796	12.32
09-Feb-2020	9:57:21 AM	30.5276	20.6789	9.07	22.6659	12.29
09-Feb-2020	9:57:22 AM	30.8762	20.9207	9.302	22.7487	12.33
09-Feb-2020	9:57:23 AM	30.9206	20.9415	9.5519	22.7983	12.32
09-Feb-2020	9:57:23 AM	30.9528	20.9583	9.6768	22.8273	12.33
09-Feb-2020	9:57:23 AM	31.0135	20.9919	9.9089	22.8746	12.3
09-Feb-2020	9:57:23 AM	31.0875	21.0269	10.2123	22.9538	12.32
09-Feb-2020	9:57:23 AM	31.13	21.0498	10.2837	22.9875	12.32
09-Feb-2020	9:57:23 AM	31.1837	21.0789	10.4622	23.0312	12.32
09-Feb-2020	9:57:24 AM	31.3328	21.156	10.7835	23.1618	12.3
09-Feb-2020	9:57:24 AM	31.3547	21.1638	10.8906	23.1944	12.32
09-Feb-2020	9:57:24 AM	31.4426	21.2219	11.1048	23.2269	12.33
09-Feb-2020	9:57:24 AM	31.5233	21.2504	11.3011	23.3439	12.3
09-Feb-2020	9:57:24 AM	31.5587	21.2709	11.4975	23.3687	12.32
09-Feb-2020	9:57:25 AM	31.5691	21.2626	11.6938	23.4284	12.3
09-Feb-2020	9:57:25 AM	31.7271	21.3503	11.9258	23.5425	12.32
09-Feb-2020	9:57:25 AM	31.7718	21.3828	12.14	23.5502	12.27
09-Feb-2020	9:57:26 AM	31.929	21.4826	12.3185	23.6187	12.32
09-Feb-2020	9:57:26 AM	32.0039	21.5086	12.5148	23.7275	12.33
09-Feb-2020	9:57:27 AM	32.0177	21.5005	12.7112	23.7943	12.33
09-Feb-2020	9:57:27 AM	32.0989	21.5616	12.8897	23.7978	12.33
09-Feb-2020	9:57:27 AM	32.1427	21.5943	13.1038	23.8026	12.3
09-Feb-2020	9:57:28 AM	32.1798	21.6217	13.3716	23.8091	12.3
09-Feb-2020	9:57:28 AM	32.1857	21.6266	13.5144	23.8096	12.32
09-Feb-2020	9:57:28 AM	32.1924	21.6334	13.7999	23.8079	12.33
09-Feb-2020	9:57:28 AM	32.196	21.6368	13.8892	23.8067	12.3
09-Feb-2020	9:57:28 AM	32.198	21.6401	14.0855	23.8037	12.32
09-Feb-2020	9:57:29 AM	32.1969	21.6412	14.3889	23.8014	12.33
09-Feb-2020	9:57:29 AM	32.1918	21.6386	14.6388	23.8008	12.35
09-Feb-2020	9:57:29 AM	32.1909	21.6384	14.7459	23.8008	12.32
09-Feb-2020	9:57:29 AM	32.2076	21.6522	14.9779	23.8002	12.33
09-Feb-2020	9:57:30 AM	32.2185	21.6615	15.1564	23.799	12.33
09-Feb-2020	9:57:30 AM	32.2248	21.6673	15.3884	23.799	12.29
09-Feb-2020	9:57:30 AM	32.2379	21.678	15.5134	23.7984	12.33
09-Feb-2020	9:57:31 AM	32.251	21.6891	15.6919	23.7966	12.33
09-Feb-2020	9:57:31 AM	32.268	21.7015	15.9417	23.802	12.3
09-Feb-2020	9:57:31 AM	32.2843	21.7124	16.1202	23.8096	12.29
09-Feb-2020	9:57:32 AM	32.2973	21.7207	16.3165	23.8179	12.3
09-Feb-2020	9:57:32 AM	32.3046	21.7267	16.5129	23.8191	12.32
09-Feb-2020	9:57:32 AM	32.3135	21.7354	16.8163	23.8167	12.32
09-Feb-2020	9:57:32 AM	32.318	21.74	17.0126	23.8156	12.3
09-Feb-2020	9:57:33 AM	32.3189	21.7407	17.1554	23.8179	12.33
09-Feb-2020	9:57:33 AM	32.3222	21.7432	17.3696	23.8209	12.3
09-Feb-2020	9:57:33 AM	32.3259	21.7463	17.6016	23.8232	12.29
09-Feb-2020	9:57:33 AM	32.3303	21.7508	17.78	23.8221	12.3
09-Feb-2020	9:57:33 AM	32.3331	21.7529	17.9407	23.8244	12.3
09-Feb-2020	9:57:34 AM	32.3402	21.7572	18.137	23.8309	12.32
09-Feb-2020	9:57:34 AM	32.3397	21.7576	18.3512	23.8315	12.3
09-Feb-2020	9:57:34 AM	32.3459	21.7639	18.6367	23.8303	12.3
09-Feb-2020	9:57:34 AM	32.3486	21.7662	18.7081	23.8303	12.33
09-Feb-2020	9:57:35 AM	32.354	21.7715	18.9044	23.8292	12.29
09-Feb-2020	9:57:35 AM	32.3716	21.7861	19.1543	23.8286	12.33
09-Feb-2020	9:57:35 AM	32.3716	21.7872	19.422	23.8286	12.33
09-Feb-2020	9:57:35 AM	32.3735	21.7879	19.5648	23.8333	12.32
09-Feb-2020	9:57:36 AM	32.4204	21.8213	19.7254	23.8427	12.3
09-Feb-2020	9:57:37 AM	32.4559	21.8486	19.9217	23.8439	12.32
09-Feb-2020	9:57:38 AM	32.565	21.9437	20.1537	23.8043	12.3
09-Feb-2020	9:57:38 AM	32.6377	22.0081	20.3322	23.7748	12.33
09-Feb-2020	9:57:38 AM	32.721	22.0812	20.5642	23.7435	12.3
09-Feb-2020	9:57:38 AM	32.7904	22.1385	20.7605	23.7299	12.32
09-Feb-2020	9:57:39 AM	32.8192	22.1646	20.9747	23.718	12.33
09-Feb-2020	9:57:39 AM	32.8329	22.1794	21.1532	23.7056	12.32
09-Feb-2020	9:57:39 AM	32.8815	22.2278	21.4209	23.6696	12.32
09-Feb-2020	9:57:39 AM	32.924	22.2688	21.5815	23.6418	12.3
09-Feb-2020	9:57:40 AM	32.9556	22.3012	21.76	23.6152	12.29
09-Feb-2020	9:57:40 AM	32.9613	22.3078	21.9384	23.6099	12.33
09-Feb-2020	9:57:40 AM	33.0314	22.3709	22.224	23.5797	12.32
09-Feb-2020	9:57:40 AM	33.0868	22.4232	22.456	23.5472	12.33
09-Feb-2020	9:57:41 AM	33.104	22.4397	22.5452	23.5366	12.3
09-Feb-2020	9:57:41 AM	33.1012	22.438	22.7951	23.5389	12.33
09-Feb-2020	9:57:41 AM	33.1313	22.4629	22.9557	23.5342	12.33
09-Feb-2020	9:57:41 AM	33.1619	22.4847	23.1341	23.5413	12.32
09-Feb-2020	9:57:42 AM	33.1903	22.5021	23.4197	23.5596	12.35
09-Feb-2020	9:57:42 AM	33.1992	22.5083	23.5803	23.5638	12.3
09-Feb-2020	9:57:42 AM	33.2196	22.5213	23.7945	23.5756	12.32
09-Feb-2020	9:57:42 AM	33.2543	22.5461	23.9729	23.5833	12.33
09-Feb-2020	9:57:43 AM	33.2822	22.5684	24.2049	23.5827	12.35
09-Feb-2020	9:57:43 AM	33.3125	22.5919	24.3477	23.5827	12.27
09-Feb-2020	9:57:43 AM	33.3308	22.5971	24.5797	23.6158	12.3
09-Feb-2020	9:57:43 AM	33.3834	22.6186	24.7582	23.6814	12.33
09-Feb-2020	9:57:43 AM	33.4314	22.6456	25.0437	23.7174	12.35
09-Feb-2020	9:57:44 AM	33.4616	22.6643	25.1686	23.7334	12.32
09-Feb-2020	9:57:44 AM	33.4948	22.6865	25.5077	23.7488	12.35
09-Feb-2020	9:57:44 AM	33.5033	22.6909	25.6148	23.757	12.32
09-Feb-2020	9:57:44 AM	33.5308	22.7045	25.7397	23.7836	12.32
09-Feb-2020	9:57:45 AM	33.5259	22.6997	26.0074	23.7913	12.35
09-Feb-2020	9:57:45 AM	33.5441	22.7081	26.1501	23.812	12.32
09-Feb-2020	9:57:45 AM	33.6062	22.7316	26.3464	23.8948	12.32
09-Feb-2020	9:57:45 AM	33.6313	22.7439	26.5606	23.9208	12.33
09-Feb-2020	9:57:46 AM	33.6814	22.7785	26.8104	23.9355	12.33
09-Feb-2020	9:57:46 AM	33.7093	22.791	27.0781	23.9686	12.32
09-Feb-2020	9:57:46 AM	33.7516	22.8177	27.2209	23.9887	12.32
09-Feb-2020	9:57:46 AM	33.7814	22.8476	27.3993	23.9663	12.33
09-Feb-2020	9:57:47 AM	33.8021	22.8785	27.5778	23.9172	12.32
09-Feb-2020	9:57:47 AM	33.8077	22.8896	27.8455	23.8977	12.29
09-Feb-2020	9:57:47 AM	33.8165	22.9032	28.0061	23.8764	12.33
09-Feb-2020	9:57:47 AM	33.858	22.9657	28.2024	23.7736	12.33
09-Feb-2020	9:57:48 AM	33.8884	23.0226	28.4344	23.6613	12.35
09-Feb-2020	9:57:48 AM	33.8877	23.0358	28.5771	23.6164	12.3
09-Feb-2020	9:57:48 AM	33.8817	23.0389	28.7556	23.5927	12.32
09-Feb-2020	9:57:48 AM	33.8766	23.0442	29.0232	23.5655	12.3
09-Feb-2020	9:57:49 AM	33.8686	23.042	29.2552	23.5555	12.33
09-Feb-2020	9:57:49 AM	33.872	23.0492	29.4515	23.5425	12.3
09-Feb-2020	9:57:49 AM	33.8663	23.048	29.6121	23.5342	12.3
09-Feb-2020	9:57:49 AM	33.862	23.0554	29.9155	23.5023	12.32
09-Feb-2020	9:57:50 AM	33.8685	23.075	30.0583	23.4538	12.32
09-Feb-2020	9:57:50 AM	33.8728	23.0849	30.1653	23.4326	12.32
09-Feb-2020	9:57:50 AM	33.8783	23.1063	30.4152	23.377	12.32
09-Feb-2020	9:57:50 AM	33.8884	23.1224	30.5936	23.3504	12.3
09-Feb-2020	9:57:50 AM	33.9109	23.1522	30.7721	23.309	12.33
09-Feb-2020	9:57:51 AM	33.9422	23.1881	31.0933	23.2718	12.33
09-Feb-2020	9:57:51 AM	33.9647	23.2088	31.2717	23.2617	12.27
09-Feb-2020	9:57:51 AM	33.978	23.2212	31.4501	23.2564	12.35
09-Feb-2020	9:57:51 AM	33.9818	23.2224	31.6107	23.2647	12.32
09-Feb-2020	9:57:52 AM	33.9952	23.2332	31.8784	23.2665	12.29
09-Feb-2020	9:57:52 AM	34.0364	23.2671	31.9855	23.2588	12.3
09-Feb-2020	9:57:52 AM	34.0788	23.3056	32.2888	23.241	12.27
09-Feb-2020	9:57:52 AM	34.1134	23.3355	32.5208	23.2322	12.32
09-Feb-2020	9:57:52 AM	34.1343	23.3528	32.61	23.228	12.32
09-Feb-2020	9:57:53 AM	34.1866	23.3975	32.8777	23.2145	12.3
09-Feb-2020	9:57:53 AM	34.2028	23.4097	33.1097	23.2186	12.33
09-Feb-2020	9:57:53 AM	34.2303	23.4275	33.3238	23.2322	12.32
09-Feb-2020	9:57:53 AM	34.2537	23.4403	33.4666	23.2511	12.3
09-Feb-2020	9:57:54 AM	34.2719	23.4504	33.5915	23.2659	12.32
09-Feb-2020	9:57:54 AM	34.2924	23.4622	33.8413	23.2824	12.29
09-Feb-2020	9:57:54 AM	34.3144	23.4729	34.0019	23.3055	12.3
09-Feb-2020	9:57:54 AM	34.3331	23.4821	34.2874	23.3268	12.27
09-Feb-2020	9:57:55 AM	34.3511	23.4953	34.4658	23.3309	12.35
09-Feb-2020	9:57:55 AM	34.3741	23.5213	34.6086	23.3037	12.32
09-Feb-2020	9:57:55 AM	34.3816	23.5418	34.8227	23.2558	12.32
